# Supplementary material for: Extensive circadian and light regulation of the transcriptome in the malaria mosquito Anopheles gambiae
Source: BMC Genomics. 2013 Apr 3;14:218. doi: 10.1186/1471-2164-14-218 (PMC3642039; doi:10.1186/1471-2164-14-218)
Supplement: Additional file 3 — An. gambiae probes found rhythmic by COSOPT, JTK_CYCLE and DFT but not in the original COSOPT analysis. List of probe identities for LD heads, DD heads, LD bodies and DD bodies found rhythmic with pMMCβ < 0.2 (COSOPT), q < 0.1 (JTK_CYCLE), and s > 0.3 (DFT), but that were not found rhythmic using the original COSOPT statistical cutoff of pMMCβ < 0.1 [30]. Only probes where the mean fluorescent intensity was >20 across all timepoints were considered. Annotation, probe ID, COSOPT pMMCβ and peak phase (ZT), JTK_CYCLE q and peak phase (ZT) and DFT s values are provided. Probes that do not map to current genes are marked as “unassociated.” Probes that map to more than one gene are marked with an asterisk. [file 1471-2164-14-218-S3.xlsx]

## Sheet: LDFH
						COSOPT		JTK_CYCLE		DFT
Category	Gene ID	Gene Symbol	Description		Probe ID	pMMCβ	phase (ZT)	q	phase (ZT)	s
Cellular process	AGAP002300	DMEL: Rrp6	(exosome subunits)		Ag.2R.4324.0_at	0.1004	11.826	0.00337844	12	0.333336
Cellular Process	AGAP004886	DMEL: Eb1			Ag.2L.350.0_CDS_s_at	0.18705	18.522	0.0159976	20	0.343164
Cellular process	AGAP006958	HSP83	Heat shock protein 83		Ag.2L.283.0_CDS_s_at	0.14195	3.8655	0.0271753	2	0.39124
Cellular process	AGAP006959	DMEL: Hsp83	Heat shock protein 83		Ag.2L.283.0_CDS_s_at	0.14195	3.8655	0.0271753	2	0.39124
Cellular process	AGAP006961	DMEL: Hsp83	Heat shock protein 83		Ag.2L.283.0_CDS_s_at	0.14195	3.8655	0.0271753	2	0.39124
Cellular process	AGAP007596	DMEL: pnut	peanut		Ag.2L.2801.0_CDS_at	0.14775	12.064	0.0849941	14	0.317518
Chromatin Modification	AGAP003398	DMEL: Nurf-38	Nucleosome remodeling factor - 38kD		Ag.2R.425.0_CDS_a_at	0.11305	0.695	0.000894758	2	0.372537
Detoxification	AGAP006082	AAEG: CYP301A1	cytochrome P450		Ag.2L.496.0_CDS_at	0.1127	5.8305	0.00269626	6	0.336881
Detoxification	AGAP009192	GSTE5	glutathione transferase		Ag.3R.32.0_CDS_at	0.1159	21.493	0.000441034	3	0.432536
Immunity	AGAP002813	CLIPD5	Clip-Domain Serine Protease 5		Ag.2R.35.1_CDS_a_at	0.1641	23.151	0.0228146	20	0.322373
Immunity	AGAP004845	SCRB8	Class B Scavenger Receptor (CD36 domain)		Ag.2L.43.0_UTR_at	0.1306	17.538	0.00269626	17	0.416536
Metabolism	AGAP000327				Ag.X.88.0_CDS_at	0.11825	19.2865	0.000207877	20	0.429605
Metabolism	AGAP000719	Ahcy13	Adenosylhomocysteinase	*	Ag.X.5.0_CDS_a_at	0.1493	14.4965	0.0271753	18	0.413383
Metabolism	AGAP000792		GO: one-carbon metabolic process	*	Ag.X.164.0_CDS_at	0.1158	8.085	0.0228146	10	0.318194
Metabolism	AGAP001713	DMEL: Fad2	Fatty acid desaturase	*	Ag.2R.301.0_UTR_a_at	0.14205	19.4285	0.00217362	20	0.369393
Metabolism	AGAP002914		GO: galactose metabolic process		Ag.2R.435.3_CDS_a_at	0.11285	5.9275	0.0320864	6	0.361776
Metabolism	AGAP003350		interpro: Phosphoenolpyruvate carboxykinase		Ag.2R.424.0_CDS_a_at	0.1606	0.5435	0.0050472	2	0.310078
Metabolism	AGAP003581		GO: metabolic process		Ag.2R.1439.0_CDS_at	0.158	21.763	0.0320864	20	0.352139
Metabolism	AGAP004055		DAVID: 2-oxoglutarate dehydrogenase E2 component (dihydrolipoamide succinyltransferase)		Ag.2R.395.0_UTR_a_at	0.18035	21.76	0.037886	20	0.358399
Metabolism	AGAP004159	DMEL: Mdh	malate dehydrogenase		Ag.2R.363.0_UTR_a_at	0.10895	5.444	0.0228146	4	0.338427
Metabolism	AGAP004290	MOC2A	Molybdopterin synthase sulfur carrier subunit		Ag.2R.738.0_CDS_at	0.1278	13.612	0.0050472	16	0.358248
Metabolism	AGAP004784		GO: NAD-dependent epimerase/dehydratase		Ag.2L.1033.0_CDS_at	0.1412	12.546	0.00916301	14	0.386301
Metabolism	AGAP006395		GO: lipid metabolic process		Ag.2L.1684.0_CDS_a_at	0.1422	19.823	0.0623111	20	0.317091
Metabolism	AGAP006548	DMEL: ppl	pumpless (glycine catabolism)		Ag.2L.661.0_CDS_a_at	0.1017	20.4535	0.00176686	20	0.309783
Metabolism	AGAP007589		interpro: UDP-glucuronosyl/UDP-glucosyltransferase		Ag.2L.1026.0_CDS_at	0.1919	15.7285	0.00916301	12	0.320918
Metabolism	AGAP007786		DAVID: isocitrate dehydrogenase		Ag.3R.201.0_CDS_at	0.1403	22.88	0.0159976	20	0.386999
Metabolism	AGAP008363		interpro: Cyt_B5_heme-BS		Ag.3R.228.0_CDS_at	0.14405	17.796	0.00140416	16	0.405293
Metabolism	AGAP009104		interpro: Lipase		Ag.3R.553.0_CDS_a_at	0.127	5.2645	0.0623111	8	0.304362
Metabolism	AGAP009414	dmel: fu12			Ag.3R.589.0_CDS_at	0.1124	12.505	0.0132368	14	0.375497
Metabolism	AGAP009660	DMEL: Adk3	Adenylate kinase-3		Ag.3R.470.0_CDS_at	0.1113	11.979	0.0320864	14	0.319483
Metabolism	AGAP009685	DMEL: Got2	Glutamate oxaloacetate transaminase 2		Ag.3R.391.0_CDS_s_at	0.11685	23.7355	0.0849941	0	0.311258
Metabolism	AGAP010421		interpro: Transketolase, C-terminal		Ag.3L.196.0_CDS_at	0.1788	21.7895	0.037886	0	0.345382
Metabolism	AGAP010429	DMEL: SdhA	Succinate dehydrogenase A		Ag.3L.165.0_CDS_a_at	0.12565	2.2115	0.00337844	2	0.316887
Metabolism	AGAP010739		David: glucose-6-phosphate 1-dehydrogenase		Ag.3L.237.2_CDS_s_at	0.1567	4.914	0.0109764	8	0.355815
Metabolism	AGAP010870		interpro: AMP-dependent synthetase/ligase		Ag.3L.247.0_CDS_a_at	0.1438	19.745	0.0271753	0	0.339258
Metabolism	AGAP011122		GO: carbohydrate metabolic process		Ag.3L.1836.0_CDS_at	0.1002	22.3805	0.0271753	0	0.314006
Metabolism	AGAP011715	DMEL: fbl / PANK	pantothenate kinase		Ag.3L.610.0_CDS_at	0.18325	11.808	0.00916301	14	0.362174
Metabolism	AGAP011800	DMEL: Tal	Transaldolase		Ag.3L.177.0_CDS_a_at	0.17805	7.3225	0.0729263	10	0.336404
Metabolism	AGAP012400		GO: carbohydrate metabolic process		Ag.3L.7.0_CDS_at	0.10735	19.439	0.00916301	20	0.36244
Metabolism	AGAP013168	MOC2B	Molybdopterin synthase catalytic subunit		Ag.2R.738.0_CDS_at	0.1278	13.612	0.0050472	16	0.358248
Neuronal/Behavioral	AGAP007674	DMEL: kermit			Ag.2L.1299.0_CDS_at	0.1053	6.25	0.00619659	8	0.346473
Neuronal/Behavioral	AGAP008027	DMEL: slmo	slowmo		Ag.3R.227.0_CDS_a_at	0.14205	13.733	0.000160611	14	0.41375
Olfaction	AGAP008058		InterPro: Insect pheromone-binding protein A10/OS-D		Ag.3R.1643.0_CDS_at	0.1666	1.9995	0.0132368	2	0.334066
Other	AGAP000380		GO: Haloacid Dehalogenase		Ag.X.581.0_CDS_at	0.10485	14.728	0.000894758	12	0.390959
Other	AGAP001797	DMEL: Tm1	Tropomyosin 1		Ag.2R.289.15_UTR_at	0.16205	11.825	0.00753953	14	0.413017
Other	AGAP005289	DMEL: myoglianin	myoglianin		Ag.2L.1054.0_CDS_at	0.10565	16.909	0.00140416	17	0.417797
Other	AGAP009839		Putative mitotic protein phosphatase 1 regulator		Ag.3R.530.0_CDS_a_at	0.1312	23.76	0.0447442	0	0.365042
Other	AGAP010380	dmel: tomb	tombola		Ag.3L.1300.0_CDS_at	0.1038	20.5005	0.0132368	0	0.394616
Other	AGAP012184	DMEL: FK506-bp2	FK506-binding protein 2		Ag.3L.146.0_UTR_a_at	0.1264	6.1715	0.00337844	6	0.43359
Protein folding and Modification	AGAP001490		GO: Protein folding		Ag.2R.1073.0_CDS_at	0.11435	21.913	0.0530088	22	0.344223
Protein folding and Modification	AGAP004048		interpro: Prefoldin		Ag.2R.1603.0_CDS_at	0.1279	20.9015	0.0320864	18	0.326689
Protein folding and Modification	AGAP005954	CELG: ubc-15	Ubiquitin Conjugating enzyme		Ag.2L.2515.0_CDS_at	0.10025	19.4565	0.0986644	20	0.391139
Protein folding and Modification	AGAP005981		GO: protein folding		Ag.2L.618.0_CDS_at	0.10865	2.805	0.0530088	2	0.325996
Protein folding and Modification	AGAP007565	DMEL: l(2)tid	lethal (2) tumorous imaginal discs		Ag.2L.537.2_a_at	0.11785	20.1595	0.0530088	19	0.36316
Protein folding and Modification	AGAP008074		GO: GPI transamidase subunit PIG-U		Ag.3R.516.0_CDS_at	0.10195	22.555	0.0986644	1	0.367938
Protein folding and Modification	AGAP008339		GO: signal recognition particle, endoplasmic reticulum targeting		Ag.3R.1435.0_CDS_a_at	0.14265	1.1565	0.0109764	2	0.353443
Protein folding and Modification	AGAP009505		interpro: Chaperone, tailless complex polypeptide 1		Ag.3R.371.0_CDS_at	0.1036	21.5815	0.0495875	20	0.337893
Protein folding and Modification	AGAP009694		GO: protein folding		Ag.3R.642.0_CDS_at	0.15765	20.5675	0.0623111	20	0.327039
Proteolysis	AGAP001973	DMEL: Prosα7	Proteasome α7 subunit		Ag.2R.455.0_CDS_at	0.1631	19.892	0.0729263	22	0.36135
Proteolysis	AGAP005535	DMEL: Rpn5	Regulatory particle non-ATPase 5		Ag.2L.353.1_CDS_a_at	0.18095	20.3875	0.0986644	18	0.312945
Proteolysis	AGAP008530		GO: ubiquitin-dependent protein catabolic process		Ag.3R.953.0_CDS_at	0.166	20.2885	0.0271753	18	0.324317
Proteolysis	AGAP011765		interpro: Proteinase inhibitor I2, Kunitz metazoa		Ag.3L.233.2_CDS_a_at	0.14555	16.5995	7.24336e-05	16	0.439352
Proteolysis	AGAP012034		chymotrypsin		Ag.3L.2046.0_CDS_at	0.1126	16.739	0.0320864	14	0.311553
Redox	AGAP011357		interpro: Short-chain dehydrogenase/reductase SDR		Ag.3L.818.0_CDS_a_at	0.11495	11.392	0.000441034	12	0.323894
Signal Transduction	AGAP000214	DMEL: Gycβ100B	Guanylyl cyclase β-subunit at 100B		Ag.X.57.0_CDS_a_at	0.15925	21.4125	0.0935373	21	0.305075
Signal Transduction	AGAP000496	DMEL: geminin		*	Ag.X.393.0_CDS_at	0.11995	0.077	0.0320864	2	0.335249
Signal Transduction	AGAP002352	DMEL: p53		*	Ag.2R.662.0_UTR_at	0.1257	22.397	0.0849941	22	0.300038
Signal Transduction	AGAP004812	DMEL: iPLA2-VIA	calcium-independent phospholipase A2 VIA		Ag.2L.1534.0_CDS_at	0.11765	22.214	0.0132368	0	0.327746
Structural	AGAP005459	CPR16	cuticular protein 16, RR-1 family		Ag.2L.872.0_UTR_a_at	0.13945	11.63	5.55278e-05	14	0.365088
Structural	AGAP007306	DMEL: Mob4	Mps one binder kinase activator-like 4		Ag.2L.4063.0_at	0.17685	6.6375	0.0986644	10	0.301661
Structural	AGAP008061	DMEL: chit	chitinase-related		Ag.3R.375.0_CDS_a_at	0.1485	0.1325	0.0986644	2	0.311238
Structural	AGAP011505		interpro: Insect cuticle protein		Ag.3L.1182.0_CDS_s_at	0.1035	7.4595	0.00411481	12	0.339265
Transcription	AGAP002474	DMEL: Cpsf100	Cleavage and polyadenylation specificity factor 100	*	Ag.2R.1542.0_CDS_at	0.13455	19.622	0.0191308	20	0.331527
Transcription	AGAP005127		GO: regulation of transcription, DNA-dependent	*	Ag.2L.686.0_UTR_at	0.1641	8.968	0.0849941	12	0.323966
Transcription	AGAP008181	DMEL: Smg5			Ag.3R.1661.0_CDS_at	0.1254	11.0075	0.0729263	12	0.34028
Translation	AGAP002337	EIF3D	Eukaryotic translation initiation factor 3 subunit D (eIF3d)(Eukaryotic translation initiation factor 3 subunit 7)		Ag.2R.579.0_CDS_at	0.1123	19.706	0.0986644	20	0.343019
Translation	AGAP005576	Aats-Asp	DAVID: aspartyl-tRNA synthetase		Ag.2L.516.0_CDS_at	0.1251	19.498	0.0986644	18	0.310816
Translation	AGAP007668	EIF3G	Eukaryotic translation initiation factor 3 subunit G		Ag.2L.169.0_CDS_s_at	0.10855	19.1945	0.0530088	22	0.376345
Translation	AGAP012678	DMEL: Zw	Zwischenferment		Ag.3L.237.2_CDS_s_at	0.1567	4.914	0.0109764	8	0.355815
Transport	AGAP000291		GO: intracellular protein transport		Ag.X.1172.0_at	0.1577	24.1495	0.0623111	18	0.378829
Transport	AGAP000995		GO: ER to Golgi vesicle-mediated transport	*	Ag.X.263.0_CDS_a_at	0.1121	7.3575	0.0849941	6	0.364961
Transport	AGAP002412		GO: intracellular protein transport	*	Ag.2R.838.0_CDS_a_at	0.13525	18.6095	0.0109764	18	0.302461
Transport	AGAP003493	CELG: hmit-1.3	(H+)-dependent myo-inositol transporters		Ag.2R.623.0_CDS_s_at	0.1121	10.0835	0.0228146	10	0.388969
Transport	AGAP003536		interpro: Mitochondrial substrate/solute carrier		Ag.2R.1204.0_CDS_at	0.1561	20.1735	0.0849941	18	0.313794
Transport	AGAP004489	CELG: maa-1	Membrane Associated Acyl-CoA binding protein		Ag.2R.1349.0_CDS_at	0.17805	23.45	0.00619659	0	0.342277
Transport	AGAP005990		GO: glycolipid transporter activity		Ag.2L.331.1_a_at	0.18635	5.868	0.0986644	8	0.30245
Transport	AGAP006718		interpro: Sodium:dicarboxylate symporter		Ag.2L.711.0_UTR_at	0.13245	10.749	0.037886	14	0.347747
Transport	AGAP007832	DMEL: PICK1			Ag.3R.1381.0_CDS_at	0.1442	18.996	0.0109764	19	0.407116
Transport	AGAP007903	DMEL: Eaat2	Excitatory amino acid transporter 2		Ag.3R.654.1_CDS_a_at	0.1285	1.752	0.0132368	0	0.345163
Transport	AGAP008375		interpro: Mannose-P-dolichol utilization defect 1 protein		Ag.3R.1440.1_a_at	0.1175	23.279	0.000441034	2	0.407349
Transport	AGAP008693		interpro: Vacuolar protein sorting 55		Ag.3R.2270.1_at	0.15795	1.3485	0.0132368	3	0.3587
Transport	AGAP009486	DAVID: VAT 54KD	vacuolar ATP synthase subunit 54KD		Ag.3R.274.0_CDS_a_at	0.1286	14.5865	0.0729263	14	0.415597
Transport	AGAP009799	DMEL: Sur	Sulfonylurea receptor		Ag.3R.2541.0_CDS_at	0.101	14.738	0.000207877	14	0.341442
Transport	AGAP010227	DMEL: Tom7	Translocase of outer membrane 7		Ag.3R.607.0_CDS_a_at	0.10785	5.162	0.0729263	4	0.308943
Transport	AGAP010249		interpro: Amino acid permease-associated region		Ag.3R.448.0_CDS_at	0.1892	21.75	0.0191308	0	0.350453
Transport	AGAP012218	celg: hmit-1.3	H(+) MyoInositol coTransporter		Ag.3L.352.0_CDS_at	0.10475	19.5995	0.0191308	20	0.330539
Unknown	AGAP000675				Ag.X.197.0_UTR_a_at	0.1246	21.176	0.0132368	2	0.379026
Unknown	AGAP000684	DMEL: unk	unkempt		Ag.X.519.1_CDS_a_at	0.16225	13.933	0.00217362	14	0.356413
Unknown	AGAP000778				Ag.X.1048.0_CDS_at	0.1122	21.7145	0.0109764	20	0.378412
Unknown	AGAP000977				Ag.X.545.0_CDS_at	0.14705	2.1945	0.0849941	2	0.35865
Unknown	AGAP001036				Ag.X.213.0_CDS_a_at	0.1184	18.2855	0.0986644	18	0.325993
Unknown	AGAP001321				Ag.2R.522.0_CDS_at	0.1062	23.4065	0.0849941	1	0.317617
Unknown	AGAP001392				Ag.2R.3674.0_at	0.12575	20.2765	0.00916301	22	0.375999
Unknown	AGAP001402				Ag.2R.1486.0_CDS_at	0.10595	21.195	0.0447442	22	0.310352
Unknown	AGAP001629				Ag.2R.525.0_CDS_at	0.11145	17.245	0.0228146	17	0.39613
Unknown	AGAP001644				Ag.2R.1014.0_CDS_a_at	0.18035	0.434	0.0271753	2	0.324894
Unknown	AGAP001940				Ag.2R.1507.0_CDS_at	0.1631	12.0855	0.0986644	14	0.431833
Unknown	AGAP001989				Ag.2R.3718.0_a_at	0.12285	14.799	0.0050472	12	0.382289
Unknown	AGAP002655		interpro: RNA recognition motif		Ag.2R.372.0_UTR_a_at	0.1204	1.7945	0.0191308	6	0.377118
Unknown	AGAP003126				Ag.UNKN.280.0_CDS_s_at	0.1928	1.269	0.0159976	1	0.398069
Unknown	AGAP003485		interpro: Thioredoxin-like fold		Ag.2R.774.0_CDS_at	0.15665	19.5575	0.0729263	18	0.331419
Unknown	AGAP003662				Ag.2R.438.1_CDS_a_at	0.1841	9.5765	0.0530088	10	0.309029
Unknown	AGAP004391				Ag.2R.4656.0_at	0.1104	7.398	0.0447442	8	0.350775
Unknown	AGAP004484				Ag.2R.340.0_CDS_a_at	0.1014	2.3675	0.0447442	3	0.468203
Unknown	AGAP004544				Ag.2R.2357.0_CDS_at	0.12695	20.539	0.0132368	22	0.358329
Unknown	AGAP004604				Ag.2R.2077.0_CDS_at	0.10535	6.436	0.0050472	8	0.363188
Unknown	AGAP004641				Ag.2R.497.0_CDS_at	0.1061	19.569	0.0228146	18	0.346772
Unknown	AGAP005036				Ag.2L.312.0_CDS_at	0.1488	18.5415	0.0320864	20	0.342399
Unknown	AGAP005132				Ag.2L.3264.0_at	0.13195	22.7615	0.0447442	2	0.397113
Unknown	AGAP005170				Ag.2L.391.0_UTR_at	0.12695	12.805	0.0447442	12	0.34744
Unknown	AGAP005292				Ag.2L.3135.0_at	0.114	6.9425	0.00140416	6	0.39816
Unknown	AGAP005946				Ag.2L.1641.0_CDS_at	0.12945	19.4895	0.00112225	0	0.364094
Unknown	AGAP006977				Ag.2L.1014.0_CDS_at	0.15615	11.432	0.00753953	14	0.369758
Unknown	AGAP007542		interpro: DUF605		Ag.2L.1292.0_CDS_at	0.1314	17.703	0.00916301	18	0.33929
Unknown	AGAP007946				Ag.3R.1050.0_CDS_at	0.16505	17.071	0.0320864	18	0.34354
Unknown	AGAP008075				Ag.3R.216.0_CDS_s_at	0.1208	23.582	7.24336e-05	2	0.421145
Unknown	AGAP008338				Ag.3R.2820.0_at	0.18075	5.136	0.0447442	6	0.310504
Unknown	AGAP008475				Ag.3R.721.0_CDS_at	0.1269	0.5205	0.00176686	0	0.309228
Unknown	AGAP008780				Ag.3R.1770.0_CDS_at	0.1172	11.189	0.00176686	14	0.325322
Unknown	AGAP009585			*	Ag.3R.469.0_CDS_s_at	0.13225	19.772	0.0320864	19	0.346873
Unknown	AGAP009665			*	Ag.3R.1130.1_a_at	0.111	20.2865	0.00619659	22	0.364893
Unknown	AGAP009811				Ag.3R.598.0_CDS_a_at	0.114	3.79	0.0050472	4	0.395488
Unknown	AGAP009850				Ag.3R.252.0_CDS_at	0.13785	9.895	0.0986644	14	0.324844
Unknown	AGAP009882				Ag.3R.373.0_CDS_at	0.1649	3.604	0.00337844	4	0.368059
Unknown	AGAP010007				Ag.3R.348.0_CDS_a_at	0.1029	23.2685	0.00411481	2	0.388472
Unknown	AGAP010041				Ag.3R.532.0_UTR_at	0.10615	17.8215	0.00112225	18	0.425861
Unknown	AGAP010238				Ag.3R.1149.0_CDS_at	0.10705	2.7915	0.037886	4	0.346149
Unknown	AGAP010800				Ag.3L.641.0_UTR_s_at	0.1537	18.952	0.0530088	20	0.352958
Unknown	AGAP011117				Ag.3L.492.0_CDS_at	0.12745	10.728	0.0159976	13	0.347365
Unknown	AGAP011387				Ag.3L.310.0_CDS_s_at	0.18885	18.3435	0.0986644	20	0.315354
Unknown	AGAP011666				Ag.3L.1555.0_CDS_at	0.11225	4.658	0.00269626	4	0.318472
Unknown	AGAP011667				Ag.3L.1555.0_CDS_at	0.11225	4.658	0.00269626	4	0.318472
Unknown	AGAP012127				Ag.3L.867.0_CDS_s_at	0.11275	19.887	0.037886	18	0.343614
Unknown	AGAP012812				Ag.UNKN.280.0_CDS_s_at	0.1928	1.269	0.0159976	1	0.398069
	Unassociated				Ag.2R.3659.0_at	0.1361	7.302	0.0623111	10	0.322279
	Unassociated				Ag.3R.252.0_UTR_at	0.1269	12.222	0.00619659	12	0.323145
	Unassociated				Ag.2R.3860.0_at	0.10815	10.7075	0.0050472	12	0.324458
	Unassociated				Ag.UNKN.30.0_CDS_at	0.11975	9.8835	0.037886	14	0.370791
	Unassociated				Ag.2R.4122.0_at	0.1544	4.773	0.0109764	6	0.343693
	Unassociated				Ag.X.1129.0_at	0.1699	5.71	0.0986644	10	0.316777
	Unassociated				Ag.2L.2908.0_a_at	0.1554	11.964	0.00411481	16	0.442357
	Unassociated				Ag.X.1143.0_at	0.1201	15.554	0.037886	18	0.383784
	Unassociated				Ag.3R.265.0_UTR_at	0.12055	5.309	0.000207877	4	0.345602
	Unassociated				Ag.3L.440.0_CDS_at	0.1337	9.2945	0.0191308	1	0.351233
	Unassociated				Ag.3R.3492.0_at	0.119	4.212	0.0986644	8	0.379052
	Unassociated				Ag.2L.349.0_CDS_at	0.1193	20.046	0.0849941	20.6667	0.340225
	Unassociated				Ag.3L.2183.0_at	0.10055	2.861	0.0109764	4	0.406153
	Unassociated				Ag.2R.3676.0_at	0.151	9.854	0.037886	12	0.326445
	Unassociated				Ag.3R.2850.0_at	0.1989	13.2595	0.0986644	14	0.329734
	Unassociated				Ag.3L.165.1_UTR_a_at	0.13515	2.9295	0.0228146	0	0.308774
	Unassociated				Ag.X.1242.0_at	0.14915	23.922	0.0729263	0	0.386593
	Unassociated				Ag.3L.2169.0_s_at	0.1222	17.001	0.00753953	16	0.349476
	Unassociated				Ag.2R.22.0_UTR_at	0.11265	19.6675	0.0530088	17	0.345365
	Unassociated				Ag.2R.4089.0_at	0.16675	6.349	0.0447442	4	0.302593
	Unassociated				Ag.2R.367.0_UTR_at	0.1623	21.0995	0.00411481	0	0.382837

## Sheet: DDFH
						COSOPT		JTK_CYCLE		DFT
Category	Gene ID	Gene Symbol	Description		Probe ID	pMMCβ	phase (ZT)	q	phase (ZT)	s
Cellular process	AGAP002015	DMEL: Dhc64C	Dynein heavy chain 64C		Ag.2R.962.0_CDS_at	0.107494	16.805	0.0357386	20	0.347866
Detoxification	AGAP009192	GSTE5	glutathione transferase		Ag.3R.32.0_CDS_at	0.116434	1.6595	0.015954	4	0.393262
Immunity	AGAP003250	CLIPB4	Clip-Domain Serine Protease		Ag.2R.16.0_CDS_at	0.170037	4.7345	0.00538273	6	0.324201
Metabolism	AGAP000577		interpro: Adenosine/AMP deaminase		Ag.X.122.0_CDS_a_at	0.110441	14.355	0.00787247	14	0.354896
Metabolism	AGAP000901		GO: biosynthetic process		Ag.X.106.0_CDS_a_at	0.14391	1.078	0.015954	4	0.404033
Metabolism	AGAP003583		interpro: sorbitol dehydrogenase		Ag.2R.1750.0_CDS_at	0.10126	7.7535	0.0307851	12	0.342757
Metabolism	AGAP006222		interpro: UDP-glucuronosyl/UDP-glucosyltransferase		Ag.2L.2040.0_CDS_at	0.101198	14.703	0.00360676	14	0.292564
Metabolism	AGAP007460	DMEL: Dbi	Diazepam-binding inhibitor		Ag.2L.1141.0_CDS_a_at	0.104534	6.0245	0.0264264	10	0.303795
Metabolism	AGAP009537	DMEL: Cyt-c-p	Cytochrome c proximal		Ag.3R.166.0_CDS_a_at	0.175135	1.635	0.015954	4	0.391731
Neuronal/Behavioral	AGAP005776	PDH	pigment dispersing hormone		Ag.2L.354.0_CDS_at	0.13206	5.117	0.0481597	8	0.422194
Neuronal/Behavioral	AGAP005943	DMEL: Spn	Spinophilin		Ag.2L.890.0_CDS_at	0.135084	6.381	0.0555796	10	0.380939
Other	AGAP006967		Gap junction alpha-9 protein		Ag.2L.1267.0_CDS_a_at	0.11556	16.722	0.00293671	16	0.351597
Protein folding and Modification	AGAP005032	CELG: calnexin			Ag.2L.510.1_CDS_a_at	0.111524	3.45	0.000776991	4	0.404054
Protein folding and Modification	AGAP008339		GO: signal recognition particle, endoplasmic reticulum targeting		Ag.3R.1435.0_CDS_a_at	0.168269	0.9285	0.063497	4	0.344043
Proteolysis	AGAP003248		GO: serine-type endopeptidase activity		Ag.2R.2246.0_CDS_at	0.12903	2.921	0.00538273	4	0.390744
Proteolysis	AGAP012802		interpro: Peptidase	*	Ag.2R.1140.0_CDS_s_at	0.199225	0.707	0.00654264	2	0.322378
Redox	AGAP010517	MNSOD1	Manganese-Iron (Mn-Fe) Superoxide Dismutase		Ag.3L.357.0_CDS_s_at	0.143631	0.3335	0.0188542	4	0.307596
Signal Transduction	AGAP000949	DMEL: p24-1	p24-related-1		Ag.X.116.0_CDS_at	0.111667	2.2885	0.000483342	4	0.357776
Signal Transduction	AGAP002549		interpro: Nicalin		Ag.2R.717.0_CDS_at	0.107311	0.687	0.00654264	2	0.386876
Transcription	AGAP001872		interpro: CCAAT-binding factor		Ag.2R.918.1_a_at	0.133703	17.5335	0.0729577	16	0.396741
Transcription	AGAP001872		interpro: CCAAT-binding factor		Ag.2R.918.1_at	0.165075	13.955	0.00955744	14	0.364302
Translation	AGAP000739	DMEL: RpS10a	Ribosomal protein S10a		Ag.X.69.0_CDS_at	0.153961	6.603	0.0357386	8	0.386536
Translation	AGAP003556	DMEL: RpL3	Ribosomal protein L3		Ag.2R.269.0_CDS_at	0.1255	6.054	0.0729577	6	0.386171
Translation	AGAP006037	DMEL: RpL23A	Ribosomal protein L23A		Ag.2L.151.2_a_at	0.172308	5.8185	0.0481597	6	0.383817
Translation	AGAP010644	DMEL: mRpL39	mitochondrial ribosomal protein L39		Ag.3L.371.0_CDS_at	0.188047	18.714	0.0264264	22	0.36386
Transport	AGAP005990		GO: glycolipid transporter activity		Ag.2L.331.1_a_at	0.133865	8.199	0.0831342	8	0.25754
Transport	AGAP007791	DMEL: nrv2	nervana 2		Ag.3R.402.0_UTR_s_at	0.151294	4.4485	0.0555796	4	0.280709
Transport	AGAP010325		GO: Aquaporin-like		Ag.UNKN.59.0_CDS_at	0.133599	2.2865	9.46388e-05	4	0.483368
Unknown	AGAP000831				Ag.X.190.0_CDS_at	0.104537	1.6885	0.000377671	4	0.483274
Unknown	AGAP001638				Ag.2R.1373.0_CDS_at	0.10572	13.158	0.00128635	14	0.340801
Unknown	AGAP002925				Ag.2R.385.0_CDS_a_at	0.115981	7.217	0.0481597	10	0.332144
Unknown	AGAP003534	U443	UPF0443 protein AGAP003534		Ag.2R.1589.0_CDS_at	0.118025	22.31	0.0136133	0	0.284554
Unknown	AGAP003613				Ag.2R.1123.0_CDS_at	0.139874	18.205	0.00654264	18	0.309382
Unknown	AGAP004109			*	Ag.2R.1140.0_CDS_s_at	0.199225	0.707	0.00654264	2	0.322378
Unknown	AGAP004441				Ag.2R.1223.0_CDS_a_at	0.129527	22.3575	0.0831342	0	0.304835
Unknown	AGAP006177				Ag.2L.989.0_CDS_at	0.137287	10.176	0.0831342	6	0.286159
Unknown	AGAP006409				Ag.2L.2833.0_at	0.193847	20.319	0.0950585	22	0.368378
Unknown	AGAP008014				Ag.3R.612.2_a_at	0.188567	3.7905	0.00238434	6	0.380412
Unknown	AGAP008099	UFC1	Ubiquitin-fold modifier-conjugating enzyme 1		Ag.3R.661.0_CDS_at	0.107926	3.2315	0.00955744	4	0.323664
Unknown	AGAP010357				Ag.3L.777.0_CDS_at	0.14992	4.7	0.015954	6	0.377079
Unknown	AGAP013228				Ag.2L.843.1_CDS_a_at	0.133245	0.993	0.0357386	3	0.397513
	Unassociated				Ag.3R.2850.0_at	0.180061	16.787	0.00360676	16	0.390118
	Unassociated				Ag.2L.3072.0_at	0.163654	19.0335	0.0411985	22	0.405452
	Unassociated				Ag.2R.5132.0_at	0.126084	19.1845	0.0950585	18	0.258355
	Unassociated				Ag.2R.676.0_UTR_at	0.11398	21.021	0.00787247	0	0.360787
	Unassociated				Ag.3L.2436.0_at	0.102418	12.4485	0.0831342	15	0.388795
	Unassociated				Ag.UNKN.2229.0_at	0.129385	21.5035	0.0136133	21	0.350706
	Unassociated				Ag.UNKN.2237.0_s_at	0.188585	23.791	0.063497	2	0.443266

## Sheet: LDFB
						COSOPT		JTK_CYCLE		DFT
Category	Gene ID	Gene Symbol	Description		Probe ID	pMMCβ	phase (ZT)	q	phase (ZT)	s
Cellular process	AGAP006773		interpro: Scramblase	*	Ag.2L.665.0_CDS_at	0.12005	0.685	0.000402171	0	0.342985
Cellular process	AGAP009642		interpro: prohibitin		Ag.3R.230.2_CDS_a_at	0.18825	20.3475	0.017571	17	0.363795
Chromatin Modification	AGAP003398	DMEL: Nurf-38	Nucleosome remodeling factor - 38kD		Ag.2R.425.0_CDS_a_at	0.14145	12.143	0.0413176	8	0.314492
Chromatin Modification	AGAP003911	DMEL: HIs2A		*	Ag.2R.177.0_CDS_s_at	0.10135	7.426	0.0482851	6	0.332787
Chromatin Modification	AGAP003913	DMEL: HIs2A		*	Ag.2R.177.0_CDS_s_at	0.10135	7.426	0.0482851	6	0.332787
Chromatin Modification	AGAP012711	DMEL: HIs2A		*	Ag.2R.177.0_CDS_s_at	0.10135	7.426	0.0482851	6	0.332787
Detoxification	AGAP000818	DMEL: Cyp9f2	cytochrome P450 Cyp9f2		Ag.X.7.0_CDS_at	0.10325	20.2775	0.0250234	0	0.345412
Detoxification	AGAP001076	AAEG: CYP4G36	Cytochrome P450		Ag.X.87.0_CDS_a_at	0.11015	23.7175	0.000509133	2	0.435254
Detoxification	AGAP002867	CYP6P4	cytochrome P450		Ag.2R.117.1_CDS_a_at	0.12125	18.057	0.017571	18	0.326004
Detoxification	AGAP004378	GSTD11	glutathione transferase		Ag.2R.46.0_CDS_a_at	0.14935	3.256	0.000200076	4	0.394527
Detoxification	AGAP004378	GSTD11	glutathione transferase		Ag.2R.46.0_CDS_at	0.1856	2.9575	5.80977e-05	4	0.41845
Detoxification	AGAP013511	AAEG: CYP6AG3	cytochrome P450		Ag.2R.993.0_CDS_a_at	0.14505	15.65	0.0102817	16	0.364542
Immunity	AGAP000007	IGL1	contactin-like putative cell adhesion molecule		Ag.X.414.0_CDS_a_at	0.1802	6.926	0.0562916	6	0.342753
Immunity	AGAP009221	SRPN5	Serine Protease Inhibitor (serpin)		Ag.3R.24.0_CDS_at	0.1013	16.5505	0.00701875	16	0.399638
Immunity	AGAP009844	CLIPB15	Clip-Domain Serine Protease		Ag.3R.44.0_CDS_at	0.1472	18.9175	0.0562916	18	0.319227
Immunity	AGAP011785	CLIPE6	Clip-Domain Serine Protease, family E. Protease homologue		Ag.3L.844.0_CDS_at	0.12495	2.8985	0.00103442	2	0.358805
Metabolism	AGAP000656	DMEL: GalNAc-T2	UDP-N-acetyl-α-D-galactosamine: polypeptide N-acetylgalactosaminyltransferase 2		Ag.X.515.0_CDS_at	0.1507	3.639	0.0562916	4	0.355065
Metabolism	AGAP001200		DAVID: glycogen debranching enzyme		Ag.2R.553.0_CDS_at	0.1618	20.5375	0.0657361	0	0.332484
Metabolism	AGAP003584	DMEL: Sodh-1	Sorbitol dehydrogenase 1		Ag.2R.724.0_CDS_at	0.11045	16.3045	0.0102817	14	0.376372
Metabolism	AGAP003687	CELG: ACL-6	Acyltransferase-like 6 (glycerol-3-phosphate acyltransferase)		Ag.2R.445.0_CDS_a_at	0.10395	22.015	0.0250234	22	0.342052
Metabolism	AGAP006096	CELG: C05C10.3	3-oxoacid coa transferase		Ag.2L.621.1_CDS_s_at	0.18705	22.804	0.00701875	0	0.326659
Metabolism	AGAP006736	DMEL: sug	sugarbabe		Ag.2L.2114.0_CDS_at	0.1198	21.8395	0.0209761	0	0.342394
Metabolism	AGAP008092	DMEL: ger	GDP-4-keto-6-deoxy-D-mannose 3,5-epimerase/4-reductase		Ag.3R.613.2_a_at	0.10295	0.4255	0.00701875	2	0.418479
Metabolism	AGAP008363		interpro: Cyt_B5_heme-BS		Ag.3R.228.0_CDS_at	0.1026	17.754	0.00129476	18	0.38541
Metabolism	AGAP010443	COX11	DAVID: cytochrome c oxidase subunit XI assembly protein		Ag.3L.513.0_CDS_at	0.175	23.658	0.0482851	2	0.33365
Metabolism	AGAP010870		interpro: AMP-dependent synthetase/ligase		Ag.3L.247.0_CDS_a_at	0.115	21.211	0.0296948	0	0.328758
Metabolism	AGAP011329		DAVID: acetyl-CoA C-acetyltransferase		Ag.3L.253.0_CDS_at	0.1111	20.348	0.00573228	0	0.402548
Metabolism	AGAP011805	DMEL: Odc1	Ornithine decarboxylase 1		Ag.3L.224.0_CDS_at	0.19025	0.0385	0.0296948	0	0.30796
Metabolism	AGAP011830	DMEL: Inos	inositol-3-phosphate synthase		Ag.3L.271.0_CDS_at	0.1133	17.2345	0.0482851	18	0.367171
Metabolism	AGAP011852		interpro: short-chain dehydrogenase		Ag.3L.248.0_CDS_at	0.11345	3.881	0.017571	6	0.37981
Metabolism	AGAP012072		interpro: Glyoxalase I	*	Ag.3L.292.0_CDS_s_at	0.11445	1.9175	0.0657361	2	0.355643
Neuronal/Behavioral	AGAP005504	DMEL: scramb2	Scramblase (translocation of phospholipids)		Ag.2L.695.0_CDS_a_at	0.12025	0.1675	0.0882645	2	0.322243
Neuronal/Behavioral	AGAP010499	DMEL: fdh	Formaldehyde dehydrogenase		Ag.3L.590.0_CDS_a_at	0.1091	22.9715	0.017571	0	0.315
Other	AGAP001480				Ag.2R.1072.0_CDS_at	0.19785	8.342	0.0250234	8	0.360007
Other	AGAP001569	DMEL: Mlc1	Myosin alkali light chain 1		Ag.2R.8.7_CDS_a_at	0.1342	2.951	0.0624405	2	0.306771
Other	AGAP002130		GO: tubulin complex assembly	*	Ag.2R.871.0_UTR_at	0.11585	3.196	0.0882645	4	0.342846
Other	AGAP002186	AAEG: ldl	low-density lipoprotein receptor		Ag.2R.759.0_UTR_at	0.1758	6.5055	0.0122372	6	0.32443
Other	AGAP003016	DMEL: Manf	Mesencephalic astrocyte-derived neurotrophic factor		Ag.2R.311.0_CDS_a_at	0.112	3.363	0.00573228	4	0.352611
Other	AGAP003728		interpro: Methyltransferase		Ag.2R.436.0_CDS_s_at	0.10055	12.5585	0.00164358	14	0.360274
Other	AGAP004759		GO: exonuclease activity	*	Ag.2L.1310.0_CDS_s_at	0.1206	12.506	0.00129476	12	0.34356
Other	AGAP005375	DMEL: Nmd3	Nonsense-mediated mRNA 3		Ag.2L.364.0_CDS_at	0.10855	14.141	0.004747	14	0.374822
Other	AGAP008943		GO: vascular endothelial growth factor receptor activity		Ag.3R.970.0_CDS_a_at	0.1587	22.178	0.0657361	0	0.340255
Other	AGAP010188	DMEL: Hop	Hsp70/Hsp90 organizing protein		Ag.3R.269.0_UTR_at	0.13895	10.257	0.0296948	12	0.322529
Other	AGAP010392	DMEL: scf	supercoiling factor		Ag.3L.420.0_CDS_a_at	0.13555	4.928	0.000652216	4	0.396059
Other	AGAP010897		interpro: Fibronectin		Ag.3L.263.0_UTR_at	0.11515	0.8605	0.00573228	2	0.350662
Other	AGAP012804		GO: exonuclease activity	*	Ag.2L.1310.0_CDS_s_at	0.1206	12.506	0.00129476	12	0.34356
Protein folding and Modification	AGAP001721	CLEG: trap-1	Translocon-associated protein subunit alpha 1		Ag.2R.356.0_UTR_at	0.13055	3.6795	9.83364e-05	6	0.359284
Protein folding and Modification	AGAP005654		GO: protein ubiquitination		Ag.2L.1369.0_CDS_a_at	0.1	10.205	0.0562916	8	0.387718
Protein folding and Modification	AGAP007456		interpro: Prefoldin		Ag.2L.307.0_CDS_at	0.1362	14.242	0.000652216	14	0.340108
Protein folding and Modification	AGAP007565	DMEL: l(2)tid	lethal (2) tumorous imaginal discs		Ag.2L.537.0_UTR_at	0.1787	20.0175	0.0351239	0	0.314202
Proteolysis	AGAP000679		interpro: Peptidase M20		Ag.X.102.0_CDS_at	0.1198	4.9225	0.0351239	7	0.406076
Proteolysis	AGAP004700		interpro: Peptidase		Ag.2L.2857.1_s_at	0.1506	19.786	0.0084803	2	0.351955
Proteolysis	AGAP009907		GO: metallopeptidase activity		Ag.3R.505.0_CDS_at	0.1455	19.3665	0.0882645	20	0.333935
Proteolysis	AGAP013188		interpro: peptidase	*	Ag.2R.475.1_CDS_a_at	0.12095	16.6365	0.00573228	16	0.378007
Proteolysis	AGAP013393		GO: proteolysis	*	Ag.2R.475.1_CDS_a_at	0.12095	16.6365	0.00573228	16	0.378007
Redox	AGAP003904	CELG: F20D6.11	putative flavin-adenine dinucleotide (FAD)-binding oxidoreductase orthologous to human AIFM3 (AIFL)		Ag.2R.1322.0_CDS_a_at	0.15125	0.714	0.00164358	0	0.319985
Redox	AGAP005656	DMEL: Cyp305a1	Cyp305a1		Ag.2L.814.0_CDS_at	0.1564	7.867	0.0147126	6	0.319643
Redox	AGAP010347	SOD3	Copper-Zinc (Cu-Zn) Superoxide Dismutase. Transcript B		Ag.3L.210.0_CDS_at	0.17675	7.3215	0.0122372	6	0.328192
Redox	AGAP010877		interpro: oxidoreductase activity		Ag.3L.793.1_a_at	0.1081	20.414	0.0562916	22	0.336829
Redox	AGAP011050		interpro: Aldo/keto reductase		Ag.3L.182.0_CDS_s_at	0.10885	0.445	0.000243938	4	0.481961
Redox	AGAP011050		interpro: Aldo/keto reductase		Ag.3L.182.2_s_at	0.1495	23.996	0.00103442	4	0.471543
Signal Transduction	AGAP001501		interpro: Senescence marker protein-30 (SMP-30)		Ag.2R.655.0_CDS_s_at	0.13345	7.215	0.017571	8	0.352923
Signal Transduction	AGAP002221	DMEL: Nle	Notchless		Ag.2R.578.0_CDS_a_at	0.1319	12.6075	0.0657361	14	0.324153
Signal Transduction	AGAP002686	DMEL: AMPK	SNF1A/AMP-activated protein kinase		Ag.2R.618.0_CDS_at	0.1799	3.7245	0.0209761	6	0.321876
Signal Transduction	AGAP005056	DMEL: koko	kokopelli		Ag.2L.957.0_CDS_s_at	0.11125	23.0975	0.0562916	1	0.377743
Signal Transduction	AGAP008821	DMEL: MESK2	Misexpression suppressor of KSR 2		Ag.3R.403.2_CDS_a_at	0.1879	0.41	0.0250234	2	0.323287
Signal Transduction	AGAP011293	DMEL: pcs	parcas		Ag.3L.967.0_CDS_at	0.11125	12.508	0.076706	10	0.309902
Signal Transduction	AGAP012763	DMEL: koko	kokopelli		Ag.2L.957.0_CDS_s_at	0.11125	23.0975	0.0562916	1	0.377743
Splicing	AGAP010498	DMEL: Rtc1			Ag.3L.369.0_CDS_at	0.15645	10.0345	0.00314172	14	0.406654
Structural	AGAP004851		interpro: chitin metabolic process		Ag.2L.680.1_a_at	0.1094	3.661	0.0147126	2	0.313872
Transcription	AGAP004990	DMEL: mbf1	multiprotein bridging factor 1		Ag.2L.15.0_CDS_a_at	0.1252	17.4065	0.076706	20	0.329272
Transcription	AGAP008601				Ag.3R.438.0_CDS_at	0.10275	12.2385	0.0084803	14	0.387899
Transcription	AGAP008606		interpro: Transcription factor, fork head		Ag.3R.492.0_UTR_at	0.13635	9.732	0.0122372	8	0.300334
Transcription	AGAP008771	DMEL: Pit	pitchoune		Ag.UNKN.259.0_CDS_s_at	0.11675	12.572	0.0482851	14	0.342036
Transcription	AGAP010623	DMEL: Xbp1	X box binding protein-1		Ag.UNKN.53.0_CDS_a_at	0.19235	0.473	0.0351239	0	0.323145
Transcription	AGAP012796		interpro: DNA-directed RNA polymerase, RpoA/D/Rpb3-type		Ag.UNKN.259.0_CDS_s_at	0.11675	12.572	0.0482851	14	0.342036
Translation	AGAP005320	DMEL: U3-55K	U3 small nuclear riboprotein factor 55K		Ag.2L.405.1_a_at	0.1179	12.68	0.0209761	13	0.35217
Translation	AGAP005972	DMEL: Imp	IGF-II mRNA-binding protein		Ag.2L.213.1_CDS_a_at	0.1099	2.3885	0.00164358	2	0.428809
Translation	AGAP007128	BOP1	Ribosome biogenesis protein BOP1 homolog		Ag.2L.1126.0_CDS_at	0.12655	11.997	0.00701875	12	0.368096
Translation	AGAP008929	Aats-Thr	DAVID: Threonyl-tRNA synthetase		Ag.3R.229.0_CDS_a_at	0.1113	19.712	0.076706	20	0.352117
Translation	AGAP008952	DMEL: La	La autoantigen-like		Ag.3R.523.0_CDS_at	0.1798	14.365	0.00573228	13	0.435343
Translation	AGAP010310	DMEL: eRF1	eukaryotic release factor 1		Ag.UNKN.54.0_CDS_a_at	0.1534	11.402	0.0413176	14	0.338149
Translation	AGAP011190	DMEL: eIF-2α	eukaryotic translation initiation factor 2 alpha subunit		Ag.3L.154.1_CDS_a_at	0.15945	22.676	0.0351239	20	0.345082
Transport	AGAP000943	AAEG: Clic	chloride intracellular channel		Ag.X.110.1_CDS_a_at	0.1142	12.0515	0.00103442	14	0.386382
Transport	AGAP001447		GO: transmembrane transport		Ag.2R.825.0_CDS_at	0.1553	4.279	0.00253717	4	0.357087
Transport	AGAP002593		GO: transporter activity		Ag.2R.1272.0_CDS_at	0.1044	14.228	0.00253717	14	0.361557
Transport	AGAP002594		GO: Transport		Ag.2R.345.0_CDS_a_at	0.18905	9.88	0.0562916	12	0.301295
Transport	AGAP006522	DMEL: ζCOP			Ag.2L.624.0_CDS_at	0.17565	4.469	0.0209761	5	0.427003
Transport	AGAP007717	DMEL: CAP			Ag.2L.359.0_UTR_a_at	0.10375	0.11	0.00573228	2	0.375434
Transport	AGAP009005		GO: cation transmembrane transporter activity		Ag.3R.1269.0_CDS_a_at	0.159	1.612	0.00573228	4	0.382185
Transport	AGAP009486	DAVID: VAT 54KD	vacuolar ATP synthase subunit 54KD		Ag.3R.274.1_CDS_a_at	0.13935	9.236	0.0413176	12	0.340931
Transport	AGAP010251	DMEL: αCop	α-coatomer protein		Ag.3R.1152.0_CDS_at	0.1695	7.324	0.0482851	8	0.327329
Transport	AGAP010582		interpro: ABC_transporter-like		Ag.3L.317.0_CDS_at	0.16125	1.303	0.0296948	0	0.398564
Transport	AGAP013423		GO: transporter activity		Ag.2R.55.0_CDS_at	0.16625	11.205	0.0657361	12	0.308285
Unknown	AGAP000154				Ag.X.233.0_CDS_at	0.12575	22.8935	0.00103442	2	0.336946
Unknown	AGAP000586				Ag.2R.3699.0_a_at	0.1362	22.69	0.017571	0	0.364432
Unknown	AGAP000726				Ag.X.1147.0_at	0.17795	23.937	0.0562916	2	0.354418
Unknown	AGAP001392				Ag.2R.3674.0_at	0.18245	1.8875	0.00390709	2	0.340213
Unknown	AGAP001749				Ag.2R.799.2_a_at	0.10805	3.839	0.004747	6	0.403037
Unknown	AGAP001955		interpro: N-acetylglucosaminyl phosphatidylinositol deacetylase		Ag.2R.867.0_UTR_a_at	0.12985	2.375	0.00573228	4	0.363007
Unknown	AGAP002131				Ag.2R.871.0_UTR_at	0.11585	3.196	0.0882645	4	0.342846
Unknown	AGAP002328				Ag.2R.3733.0_at	0.13405	23.6675	0.0147126	22	0.311802
Unknown	AGAP002475				Ag.2R.839.0_CDS_at	0.1488	1.7835	0.0482851	4	0.318068
Unknown	AGAP002627				Ag.2R.925.0_CDS_at	0.1774	21.811	0.017571	0	0.32809
Unknown	AGAP002643				Ag.2R.841.0_CDS_at	0.10815	1.522	1.1506e-05	2	0.411461
Unknown	AGAP003289		interpro: Carbonic anhydrase		Ag.2R.891.0_CDS_a_at	0.1167	11.892	0.000402171	14	0.376619
Unknown	AGAP003352				Ag.2R.1200.0_CDS_s_at	0.13925	2.1545	0.000243938	2	0.407034
Unknown	AGAP003612				Ag.2R.391.0_CDS_at	0.1431	12.2075	0.0413176	12	0.300101
Unknown	AGAP003713				Ag.2R.3707.1_a_at	0.10905	11.8705	0.00573228	14	0.389911
Unknown	AGAP003773				Ag.2R.730.0_CDS_at	0.11625	20.873	0.0250234	20	0.316668
Unknown	AGAP004484				Ag.2R.340.0_UTR_a_at	0.13925	5.893	0.0122372	6	0.35404
Unknown	AGAP005236	DMEL: Slv	saliva (transmembrane protein)		Ag.2L.489.0_CDS_at	0.1406	0.9885	0.0102817	4	0.403301
Unknown	AGAP005585				Ag.2L.749.0_CDS_at	0.10185	9.293	0.0413176	2	0.387463
Unknown	AGAP005585				Ag.2L.749.2_a_at	0.109	10.07	0.0122372	14	0.40027
Unknown	AGAP005822				Ag.2L.1077.0_CDS_at	0.12305	19.895	0.00573228	0	0.415579
Unknown	AGAP005931				Ag.2L.649.0_CDS_at	0.1249	20.221	0.0147126	22	0.373893
Unknown	AGAP005979				Ag.2L.757.0_CDS_at	0.1583	13.7995	0.0482851	14	0.301565
Unknown	AGAP006102				Ag.2L.652.1_a_at	0.1204	1.186	0.000158092	2	0.389159
Unknown	AGAP006389				Ag.2L.1682.0_CDS_a_at	0.1815	11.3945	0.00164358	12	0.379554
Unknown	AGAP006602				Ag.2L.825.0_CDS_at	0.16445	21.4815	0.0413176	22	0.350043
Unknown	AGAP006772				Ag.2L.665.0_CDS_at	0.12005	0.685	0.000402171	0	0.342985
Unknown	AGAP007264				Ag.2L.838.0_CDS_a_at	0.109	23.772	0.004747	0	0.369907
Unknown	AGAP007455				Ag.2L.280.0_CDS_at	0.1912	14.54	0.00573228	16	0.391335
Unknown	AGAP007583				Ag.2L.2797.0_CDS_at	0.1216	0.364	0.000317753	4	0.407999
Unknown	AGAP007700				Ag.2L.227.0_CDS_at	0.1175	4.8665	0.0413176	6	0.351823
Unknown	AGAP007990		interpro: glucosyltransferase		Ag.3R.383.0_CDS_a_at	0.1317	18.4825	0.000200076	14	0.440789
Unknown	AGAP008065				Ag.3R.351.0_CDS_at	0.1039	23.308	0.000158092	0	0.389914
Unknown	AGAP008113				Ag.3R.204.0_CDS_a_at	0.10425	7.275	0.017571	10	0.388324
Unknown	AGAP008131				Ag.3R.712.0_CDS_at	0.15805	23.424	0.0122372	2	0.334172
Unknown	AGAP008491				Ag.3R.520.0_CDS_at	0.17055	3.538	0.00701875	6	0.44192
Unknown	AGAP008905				Ag.3R.550.0_CDS_at	0.1646	2.0125	0.0482851	2	0.363538
Unknown	AGAP009052				Ag.3R.733.0_CDS_a_at	0.17935	2.0625	0.076706	5	0.330287
Unknown	AGAP010041				Ag.3R.532.0_CDS_at	0.1068	23.083	0.00573228	0	0.359077
Unknown	AGAP010204				Ag.3R.1363.0_UTR_at	0.12125	1.873	0.0122372	2	0.367585
Unknown	AGAP010693				Ag.3L.703.0_CDS_at	0.1288	13.008	0.0147126	14	0.333469
Unknown	AGAP011035				Ag.3L.287.0_CDS_a_at	0.1141	22.013	0.0882645	2	0.318939
Unknown	AGAP011164				Ag.3L.302.0_CDS_at	0.13965	12.072	0.0882645	14	0.351276
Unknown	AGAP011184				Ag.3L.493.0_CDS_a_at	0.17495	8.639	0.0250234	6	0.372256
Unknown	AGAP011184				Ag.3L.493.0_UTR_a_at	0.1368	6.012	0.00253717	4	0.358691
Unknown	AGAP011503				Ag.3L.825.0_CDS_a_at	0.1293	13.946	0.00253717	14	0.360577
Unknown	AGAP011733				Ag.3L.543.0_CDS_at	0.1587	3.983	0.0413176	6	0.339026
Unknown	AGAP012071				Ag.3L.292.0_CDS_s_at	0.11445	1.9175	0.0657361	2	0.355643
Unknown	AGAP012445				Ag.UNKN.121.0_CDS_a_at	0.1256	1.389	0.00701875	4	0.383878
Unknown	AGAP013228				Ag.2L.843.1_CDS_a_at	0.1279	8.7695	0.076706	10	0.323191
	Unassociated				Ag.UNKN.2393.0_at	0.1737	23.655	0.0147126	2	0.363513
	Unassociated				Ag.2R.3651.0_at	0.10345	5.381	0.00390709	4	0.332464
	Unassociated				Ag.3L.258.0_CDS_s_at	0.11035	22.5295	0.00207971	3	0.438681
	Unassociated				Ag.3L.293.0_UTR_at	0.15745	22.223	0.00314172	0	0.347161
	Unassociated				Ag.X.252.0_UTR_at	0.1518	0.748	0.0296948	2	0.309509
	Unassociated				Ag.2R.3691.0_at	0.12165	11.946	0.0250234	1	0.307234
	Unassociated				Ag.X.205.0_UTR_a_at	0.1435	22.116	0.0122372	0	0.318179
	Unassociated				Ag.3R.692.0_UTR_a_at	0.11495	13.661	0.00253717	14	0.385503
	Unassociated				Ag.2R.5127.0_at	0.18475	5.1565	0.00129476	4	0.325483
	Unassociated				Ag.3R.1396.0_CDS_at	0.1532	21.8215	0.000816166	2	0.425003
	Unassociated				Ag.3R.699.0_UTR_at	0.1238	22.4615	0.000200076	2	0.449844
	Unassociated				Ag.3R.230.0_UTR_a_at	0.136	17.5725	0.0882645	18	0.308178
	Unassociated				Ag.3R.507.0_UTR_at	0.10445	13.6755	0.00314172	12	0.328016

## Sheet: DDFB
						COSOPT		JTK_CYCLE		DFT
Category	Gene ID	Gene Symbol	Description		Probe ID	pMMCβ	phase (ZT)	q	phase (ZT)	s
Immunity	AGAP004977	PPO6	Prophenoloxidase (melanization of pathogens and damaged tissues)		Ag.2L.49.0_CDS_at	0.186535	1.032	0.00778992	4	0.354043
Immunity	AGAP006909	SRPN1	Serine Protease Inhibitor (serpin), likely cleavage at K/F.		Ag.2L.54.0_CDS_a_at	0.113208	15.162	0.00953576	14	0.335862
Immunity	AGAP009221	SRPN5	Serine Protease Inhibitor (serpin)		Ag.3R.24.0_CDS_at	0.102362	16.255	0.000417346	16	0.406877
Metabolism	AGAP000274		GO: lysozyme		Ag.X.290.0_CDS_at	0.17482	1.4415	0.002734	4	0.387097
Metabolism	AGAP003490	DMEL: Spat	Serine pyruvate aminotransferase		Ag.2R.1121.0_CDS_at	0.119761	17.302	0.0958589	20	0.312858
Metabolism	AGAP004793	DMEL: Oat	Ornithine aminotransferase precursor		Ag.2L.378.0_CDS_s_at	0.135661	20.0355	0.011496	20	0.301722
Metabolism	AGAP009127		interpro: Glycosyl hydrolase		Ag.3R.2397.0_CDS_at	0.153005	16.85	0.0837649	20	0.336447
Metabolism	AGAP009660	DMEL: Adk3	Adenylate kinase-3		Ag.3R.470.0_CDS_at	0.136665	15.5405	0.013751	16	0.357639
Metabolism	AGAP010155	DMEL: ATPCL	ATP citrate lyase	*	Ag.3R.1034.1_s_at	0.108094	22.7135	0.0619774	0	0.319982
Metabolism	AGAP010156		DAVID: ATP citrate (pro-S)-lyase	*	Ag.3R.1034.1_s_at	0.108094	22.7135	0.0619774	0	0.319982
Other	AGAP002359		interpro: Alpha carbonic anhydrase		Ag.2R.1097.0_CDS_a_at	0.107745	3.828	0.0232968	6	0.35462
Other	AGAP003047	DMEL: bel	belle		Ag.2R.1042.0_CDS_at	0.131225	12.854	0.0958589	14	0.305874
Proteolysis	AGAP006385	DMEL: Jon44E	Jonah 44E		Ag.2L.164.0_CDS_a_at	0.113537	2.034	0.00516337	4	0.325624
Proteolysis	AGAP012802		interpro: Peptidase		Ag.2R.1140.0_CDS_s_at	0.116102	0.285	0.0274711	2	0.328387
Proteolysis	AGAP013188		interpro: peptidase	*	Ag.2R.475.1_CDS_a_at	0.18683	14.437	0.00631435	18	0.370227
Proteolysis	AGAP013393		GO: proteolysis	*	Ag.2R.475.1_CDS_a_at	0.18683	14.437	0.00631435	18	0.370227
Redox	AGAP003212		interpro: 2Fe-2S ferredoxin-type domain		Ag.2R.690.0_CDS_at	0.129526	14.733	0.0164154	14	0.308554
Redox	AGAP009033	HPX2	Heme Peroxidase		Ag.3R.297.0_CDS_a_at	0.182635	12.1745	0.0232968	16	0.37232
Redox	AGAP011357		interpro: Short-chain dehydrogenase/reductase SDR		Ag.3L.818.0_CDS_a_at	0.111405	14.126	0.00631435	16	0.304195
Signal Transduction	AGAP003005	celg: kin-29	protein kinase 29		Ag.2R.1715.0_CDS_at	0.128903	20.235	0.0322883	20	0.303759
Structural	AGAP003334	CPLCX2	Cuticular protein unclassified		Ag.2R.390.0_CDS_at	0.176725	2.3655	0.00953576	4	0.378084
Structural	AGAP008444	CPLCG1	Cuticular protein 1, CPLCG family		Ag.UNKN.86.1_s_at	0.15051	5.1945	0.0619774	4	0.324139
Structural	AGAP010280	DMEL: yellow-c	(pigmentation)		Ag.3R.1582.0_CDS_a_at	0.125955	1.902	0.0164154	3	0.407432
Transport	AGAP010066		interpro: IPR007248		Ag.3R.754.0_CDS_a_at	0.13983	18.107	0.0322883	18	0.322059
Unknown	AGAP001890				Ag.2R.3725.0_at	0.119768	10.3545	0.00778992	12	0.306244
Unknown	AGAP002289				Ag.2R.1029.0_CDS_at	0.10539	1.4425	0.00516337	4	0.339736
Unknown	AGAP004109				Ag.2R.1140.0_CDS_s_at	0.116102	0.285	0.0274711	2	0.328387
Unknown	AGAP006480				Ag.2L.2603.1_at	0.153475	2.5245	0.0619774	4	0.377742
Unknown	AGAP008075				Ag.3R.2666.0_at	0.113868	22.0535	0.0450014	2	0.338985
Unknown	AGAP008878				Ag.3R.184.2_CDS_a_at	0.144285	3.1295	0.0322883	4	0.366293
Unknown	AGAP011445			*	Ag.UNKN.847.0_CDS_s_at	0.125795	1.545	0.0322883	0	0.308101
Unknown	AGAP012571			*	Ag.2R.721.0_CDS_s_at	0.15099	23.093	0.0379004	2	0.316704
Unknown	AGAP012607			*	Ag.UNKN.847.0_CDS_s_at	0.125795	1.545	0.0322883	0	0.308101
Unknown	AGAP013060			*	Ag.2R.721.0_CDS_s_at	0.15099	23.093	0.0379004	2	0.316704
	Unassociated				Ag.2R.4986.0_at	0.119055	19.3715	0.0450014	20	0.313887
	Unassociated				Ag.3R.699.0_UTR_at	0.100769	1.429	0.0379004	4	0.383817
	Unassociated				Ag.3L.2281.0_at	0.12825	1.3865	0.00953576	2	0.363375
