# Supplementary material for: Extensive circadian and light regulation of the transcriptome in the malaria mosquito Anopheles gambiae
Source: BMC Genomics. 2013 Apr 3;14:218. doi: 10.1186/1471-2164-14-218 (PMC3642039; doi:10.1186/1471-2164-14-218)
Supplement: Additional file 7 — Rhythmic genes in heads under LD conditions that are common to both An. gambiae and Ae. aegypti. 539 genes were identified as rhythmic (q < 0.05) in both An. gambiae and Ae. aegypti. For each pair of homologous rhythmic genes, an An. gambiae annotation, JTK_CYCLE phases and q values, probe IDs and gene IDs are provided. For both An. gambiae and Ae. aegypti the probe with the lowest q value is provided. The Ae. aegypti homologues to An. gambiae that are provided in the table are those listed in VectorBase with the highest percent identity, that were also found rhythmic. [file 1471-2164-14-218-S7.xlsx]

## Sheet: Sheet1
	Anopheles gambiae						Aedes aegypti
Gene Category	Gene ID	Gene Symbol	Gene Description	JTK_CYCLE q	Peak Phase (ZT)	Probe ID	Gene ID	JTK_CYCLE q	Probe ID	Peak Phase (ZT)
Chromatin Modification	AGAP001928	AAEG: Q1HR22 (NAP)	nucleosome assembly protein	0.000557741	16	Ag.2R.477.0_CDS_a_at	AAEL005567	0.0145582	AEG_V1.6225	4
Chromatin Modification	AGAP002151		interpro: Regulator of chromosome condensation	0.00269626	0	Ag.2R.965.0_CDS_at	AAEL008575	0.00993821	AEG_V1.9600	4
Chromatin Modification	AGAP003264		GO: histone acetyltransferase activity	0.0320864	20	Ag.2R.423.0_CDS_at	AAEL006177	0.0334399	AEG_V1.6931	8
Chromatin Modification	AGAP003462	DMEL: Art1	Arginine methyltransferase 1	0.037886	22	Ag.2R.490.0_CDS_a_at	AAEL003179	0.0334399	AEG_V1.3550	4
Chromatin Modification	AGAP004492		interpro: SWIB domain / DEK, C-terminal -	4.26493e-05	0	Ag.2R.4140.0_at	AAEL012865	0.0334399	AEG_V1.14264	2
Chromatin Modification	AGAP005336	DMEL: Bap60	Brahma associated protein 60kD (SWI/SNF-like chromatin remodeling)	0.0271753	20	Ag.2L.638.0_CDS_at	AAEL009649	0.0334399	AEG_V1.10761	6
Chromatin Modification	AGAP007202		interpro: Histone H5	0.000123181	16	Ag.2L.627.0_CDS_at	AAEL009356	0.00993821	AEG_V1.10428	24
Chromatin Modification	AGAP012334	DMEL: HmgD	High mobility group protein D	7.82748e-06	4	Ag.3L.236.0_UTR_s_at	AAEL011414	0.0016148	AEG_V1.12666	26
Detoxification	AGAP002417	AAEG: CYP4AR2	cytochrome P450	1.04995e-05	22	Ag.2R.922.0_CDS_at	AAEL010154	0.0218409	AEG_V1.11326	22
Detoxification	AGAP002418	AAEG: CYP4D24	cytochrome P450	2.33724e-06	2	Ag.2R.3656.0_at	AAEL007808	0.00993821	AEG_V1.8783	4
Detoxification	AGAP002865	cyp6P3	Cytochrome P450	1.72816e-06	12	Ag.2R.93.0_CDS_at	AAEL014891	0.0067158	AEG_V1.16244	2
Detoxification	AGAP002869	DMEL: Cyp6a18	Cytochrome P450	0.00916301	14	Ag.2R.39.0_CDS_at	AAEL014891	0.0067158	AEG_V1.16244	2
Detoxification	AGAP002898	GSTZ1	glutathione transferase, zeta class	0.00916301	4	Ag.2R.5024.0_at	AAEL011934	0.0218409	AEG_V1.13261	22
Detoxification	AGAP003343	AAEG: CYP6AG6	cytochrome P450	0.00140416	14	Ag.2R.892.0_CDS_at	AAEL006992	0.0067158	AEG_V1.7850	6
Detoxification	AGAP004163	GSTD7	glutathione transferase, delta class	1.33248e-06	12	Ag.2R.40.0_CDS_a_at	AAEL001090	0.0145582	AEG_V1.1268	2
detoxification	AGAP004904	CAT1	Catalase	0.00337844	4	Ag.UNKN.2572.0_at	AAEL013407	0.00285965	AEG_V1.18214	2
Detoxification	AGAP006049	DMEL: Cyp4p3	Cytochrome P450	5.55278e-05	14	Ag.2L.1654.0_CDS_at	AAEL014830	0.0218409	AEG_V1.14995	2
Detoxification	AGAP006228	CQUI: Q56GM1	esterase B1	0.00176686	22	Ag.2L.448.0_CDS_at	AAEL015578	0.00993821	AEG_V1.16724	20
Detoxification	AGAP008208	AAEG: CYP6Y3	cytochrome P450	0.00176686	0	Ag.3R.83.0_CDS_at	AAEL009132	0.0334399	AEG_V1.10189	9
Detoxification	AGAP008915	CELG: C53D5.5	ortholog of GAMMA-GLUTAMYLTRANSFERASE 1	0.037886	4	Ag.3R.583.1_CDS_a_at	AAEL010936	0.00993821	AEG_V1.12150	13.1111
Detoxification	AGAP009190	GSTU4	glutathione S-transferase, epsilon class	7.24336e-05	4	Ag.3R.88.0_CDS_at	AAEL007955	0.0145582	AEG_V1.8944	0
Detoxification	AGAP009192	GSTE5	glutathione transferase	0.000441034	3	Ag.3R.32.0_CDS_at	AAEL007946	0.0067158	AEG_V1.8930	24
Detoxification	AGAP009197	GSTE3	glutathione transferase	7.82748e-06	4	Ag.3R.39.0_CDS_a_at	AAEL007947	0.00993821	AEG_V1.8931	2
Detoxification	AGAP009323	AAEG: Q1HR13	prohibitin	0.00071335	20	Ag.3R.360.0_CDS_a_at	AAEL009345	0.0218409	AEG_V1.10417	2
Detoxification	AGAP010961	CYP6AK1	cytochrome P450	0.000344035	14	Ag.3L.227.3_CDS_a_at	AAEL004941	0.0145582	AEG_V1.5524	20
Detoxification	AGAP012957	AAEG: CYP4D24	cytochrome P450	0.000269834	0	Ag.2R.803.1_CDS_at	AAEL007808	0.00993821	AEG_V1.8783	4
Immunity	AGAP000007	IGL1	contactin-like putative cell adhesion molecule	0.000269834	8	Ag.X.414.0_CDS_a_at	AAEL006958	0.0334399	AEG_V1.7810	20
Immunity	AGAP000315	CLIPC6	Clip-Domain Serine Protease, family C	0.000894758	10	Ag.X.31.0_CDS_at	AAEL004540	0.0334399	AEG_V1.5111	9
Immunity	AGAP001028		interpro: Double-stranded RNA binding	0.037886	22	Ag.X.183.0_CDS_at	AAEL012964	0.0218409	AEG_V1.14359	6
Immunity	AGAP001751		interpro: Peptidoglycan-binding lysin domain	0.00269626	10	Ag.2R.865.0_UTR_a_at	AAEL002705	0.0218409	AEG_V1.3027	25
Immunity	AGAP002451	SCRB1	Class B Scavenger Receptor (CD36 domain)	0.00071335	10	Ag.2R.226.0_CDS_at	AAEL005374	0.0067158	AEG_V1.16918	22
Immunity	AGAP002738	SCRB5	Class B Scavenger Receptor (CD36 domain)	1.39222e-05	12	Ag.2R.92.0_CDS_at	AAEL011222	0.0145582	AEG_V1.12453	20
Immunity	AGAP002813	CLIPD5	Clip-Domain Serine Protease 5	0.0228146	20	Ag.2R.35.1_CDS_a_at	AAEL002124	0.00993821	AEG_V1.19125	26
immunity	AGAP003194	SRPN8	Serine Protease Inhibitor	0.0271753	4	Ag.2R.76.0_CDS_at	AAEL011777	0.00447133	AEG_V1.17932	22
Immunity	AGAP003251	CLIPB1	Clip-Domain Serine Protease, family B	0.00753953	2	Ag.2R.29.0_CDS_at	AAEL000074	0.0067158	AEG_V1.113	2
Immunity	AGAP004092	DMEL: Atg2	Autophagy-specific gene 2	7.24336e-05	20	Ag.2R.567.0_CDS_a_at	AAEL003799	0.0334399	AEG_V1.4297	20
Immunity	AGAP004845	SCRB8	Class B Scavenger Receptor (CD36 domain)	0.00269626	17	Ag.2L.43.0_UTR_at	AAEL000227	0.00447133	AEG_V1.17500	10
Immunity	AGAP004846	SCRB9	Class B Scavenger Receptor (CD36 domain)	0.00217362	6	Ag.2L.37.1_CDS_a_at	AAEL000256	0.0145582	AEG_V1.17507	18
Immunity	AGAP004977	PPO6	Prophenoloxidase (melanization of pathogens and damaged tissues)	0.00269626	10	Ag.2L.49.0_CDS_at	AAEL013498	0.00993821	AEG_V1.14929	10
Immunity	AGAP005203	PGRPLC	Peptidoglycan Recognition Protein (Long) Transcript 1	0.0132368	14	Ag.2L.44.1_CDS_s_at	AAEL014640	0.0067158	AEG_V1.18317	10
Immunity	AGAP005246	SRPN10	Serine Protease Inhibitor (serpin), likely cleavage at K/R. Transcript A	0.0159976	20	Ag.2L.20.0_CDS_a_at	AAEL007765	0.00285965	AEG_V1.8722	6
Immunity	AGAP005552	PGRPLD	Peptidoglycan Recognition Protein (Long)	3.27956e-05	8	Ag.2L.38.0_CDS_a_at	AAEL014989	0.00993821	AEG_V1.16331	20
Immunity	AGAP007049		interpro: beta defensin	0.0228146	2	Ag.2L.2861.0_s_at	AAEL009861	0.00993821	AEG_V1.11003	4
Immunity	AGAP007385	LYSC4	C-Type Lysozyme	5.09445e-07	2	Ag.2L.1137.2_a_at	AAEL017132	0.0218409	AEG_V1.18967	12
Immunity	AGAP007407	CTLMA4	C-Type Lectin (CTL) - mannose binding	0.0320864	4	Ag.2L.60.0_CDS_at	AAEL000543	0.0067158	AEG_V1.658	10
Immunity	AGAP008364	TEP15	Thioester-containing protein	8.68315e-05	18	Ag.3R.16.0_CDS_at	AAEL008607	0.00285965	AEG_V1.20297	20
Immunity	AGAP009166	IKK1	IMD pathway signalling, I-Kappa-B Kinase 1 (IKK1, IKK-beta). (ird5 orthologue, immune response deficient 5)	0.00916301	16	Ag.3R.894.0_CDS_at	AAEL003245	0.0016148	AEG_V1.19445	20
Immunity	AGAP009221	SRPN5	Serine Protease Inhibitor (serpin), likely cleavage at S/L	0.00217362	12	Ag.3R.24.0_CDS_at	AAEL014141	0.0145582	AEG_V1.18655	10
Immunity	AGAP010133	SCRBQ2	Class B Scavenger Receptor (CD36 domain)	1.78585e-07	2	Ag.3R.21.0_CDS_at	AAEL009423	0.0218409	AEG_V1.10511	23
Immunity	AGAP011792	CLIPA7	Clip-Domain Serine Protease, family A. Protease homologue	0.00411481	4	Ag.3L.13.4_s_at	AAEL002600	0.0334399	AEG_V1.2899	26
Immunity	AGAP013442	CLIPB9	Clip-Domain Serine Protease, family B	0.00753953	4	Ag.2R.33.1_at	AAEL003610	0.0145582	AEG_V1.4061	2
Metabolism	AGAP000143	CELG: C33G3.4	orthologous to beta-mannosidase	0.000207877	12	Ag.X.288.0_CDS_at	AAEL013867	0.00993821	AEG_V1.15279	0
Metabolism	AGAP000523	ATP c	DAVID: F-type H+-transporting ATPase subunit c	9.57353e-05	4	Ag.X.67.0_CDS_a_at	AAEL006256	0.0218409	AEG_V1.7010	5
Metabolism	AGAP000565	TRXR	thioredoxin reductase	0.00112225	22	Ag.X.1169.0_at	AAEL002886	0.0334399	AEG_V1.3237	1
Metabolism	AGAP000862		GO: Glycoside hydrolase	0.00619659	2	Ag.X.119.0_CDS_at	AAEL010599	0.0145582	AEG_V1.11788	2
Metabolism	AGAP000901		GO: biosynthetic process	0.00411481	2	Ag.X.106.0_CDS_a_at	AAEL009872	0.0218409	AEG_V1.11014	2
Metabolism	AGAP001021	CELG: dpyd / DMEL:	Dihydropyrimidine Dehydrogenase / Rhythmically expressed gene 3	2.46759e-05	4	Ag.X.307.0_CDS_a_at	AAEL014199	0.0218409	AEG_V1.11377	4
Metabolism	AGAP001200		DAVID: glycogen debranching enzyme	0.0159976	2	Ag.2R.553.0_CDS_at	AAEL009838	0.0334399	AEG_V1.10962	2
Metabolism	AGAP001235		GO: phospholipid biosynthetic process	3.27956e-05	10	Ag.2R.1155.0_CDS_at	AAEL010223	0.0218409	AEG_V1.11398	6
Metabolism	AGAP001257		DAVID: UTP-glucose-1-phosphate uridylyltransferase	0.00176686	10	Ag.2R.428.2_UTR_a_at	AAEL005617	0.00285965	AEG_V1.6279	24
Metabolism	AGAP001423		GO: purine nucleotide biosynthetic process	1.72816e-06	18	Ag.2R.570.0_CDS_s_at	AAEL012825	0.0067158	AEG_V1.14229	26
Metabolism	AGAP001630		DAVID: triosephosphate isomerase	0.00753953	12	Ag.2R.375.0_CDS_at	AAEL002542	0.0218409	AEG_V1.2812	2
Metabolism	AGAP001749	AAEG: Q1HQT2	mannosyltransferase	0.00176686	2	Ag.2R.799.2_a_at	AAEL002701	0.0145582	AEG_V1.3017	20
Metabolism	AGAP001823	DAVID: VATG	vacuolar ATP synthase subunit G	1.01973e-06	12	Ag.2R.309.0_CDS_at	AAEL012819	0.0218409	AEG_V1.14223	26
Metabolism	AGAP001878		interpro: N-acetyltransferase activity	0.000269834	21	Ag.2R.1501.0_CDS_at	AAEL009373	0.0218409	AEG_V1.10445	6
Metabolism	AGAP001942		interpro: Fumarylacetoacetase	0.0320864	18	Ag.2R.599.0_CDS_at	AAEL003365	0.0334399	AEG_V1.3773	20
Metabolism	AGAP002285	AAEG: Q1HRB6	conserved hypothetical protein	0.0109764	22	Ag.2R.877.0_CDS_a_at	AAEL013244	0.0218409	AEG_V1.14642	20
Metabolism	AGAP002317	AAEG: O02652	alpha-amylase	0.00176686	23	Ag.2R.713.0_CDS_a_at	AAEL008451	0.0334399	AEG_V1.9479	20
Metabolism	AGAP002355	gs	glutamine synthetase 1, 2 (glutamate-amonia ligase)	4.26493e-05	23	Ag.2R.472.0_UTR_a_at	AAEL013458	0.0218409	AEG_V1.14877	4
Metabolism	AGAP002521		interpro: Insect alcohol dehydrogenase family	0.000123181	0	Ag.2R.384.1_a_at	AAEL007893	0.0334399	AEG_V1.8870	8
Metabolism	AGAP002534	AAEG: Dhpr	dihydropteridine reductase	0.000441034	22	Ag.2R.325.0_CDS_a_at	AAEL006836	0.0067158	AEG_V1.7657	4
Metabolism	AGAP002564		DAVID: fructose-bisphosphate aldolase	0.00411481	22	Ag.2R.271.12_UTR_a_at	AAEL005766	0.0145582	AEG_V1.6458	24
Metabolism	AGAP002761	CELG: F02A9.4	Similar to methylcrotonoyl-coenzyme a carboxylase 2 (beta)	0.00269626	18	Ag.2R.1400.0_CDS_at	AAEL013967	0.0334399	AEG_V1.15377	22
Metabolism	AGAP002830	DMEL: pug	pugilist	7.24336e-05	16	Ag.2R.365.0_CDS_a_at	AAEL006085	0.0218409	AEG_V1.6819	0
Metabolism	AGAP002914		GO: galactose metabolic process	0.0320864	6	Ag.2R.435.3_CDS_a_at	AAEL002781	0.0067158	AEG_V1.3130	20
Metabolism	AGAP003153	VATA	vacuolar ATP synthase subunit A	0.0191308	10	Ag.2R.352.0_CDS_a_at	AAEL008787	0.0145582	AEG_V1.9828	25
Metabolism	AGAP003168		DAVID: isocitrate dehydrogenase	1.39222e-05	6	Ag.2R.534.0_CDS_s_at	AAEL012614	0.00993821	AEG_V1.14006	4
Metabolism	AGAP003338	TRX3	thioredoxin	0.0447442	18	Ag.2R.443.0_CDS_a_at	AAEL009708	0.0334399	AEG_V1.10826	10
Metabolism	AGAP003350		interpro: Phosphoenolpyruvate carboxykinase	0.0050472	2	Ag.2R.424.0_CDS_a_at	AAEL000080	0.0016148	AEG_V1.119	6
Metabolism	AGAP003398	AAEG: Q1HR16	inorganic pyrophosphatase	0.000894758	2	Ag.2R.425.0_CDS_a_at	AAEL003193	0.0145582	AEG_V1.3569	6
Metabolism	AGAP003581		GO: metabolic process	0.0320864	20	Ag.2R.1439.0_CDS_at	AAEL011129	0.0067158	AEG_V1.12362	0
Metabolism	AGAP003583		interpro: sorbitol dehydrogenase	3.60356e-07	14	Ag.2R.1750.0_CDS_at	AAEL011126	0.0145582	AEG_V1.12359	26
Metabolism	AGAP003588	DAVID: VATH	vacuolar ATP synthase subunit H	0.00337844	10	Ag.2R.725.0_CDS_a_at	AAEL010819	0.0218409	AEG_V1.12028	4
Metabolism	AGAP003600	CELG: elo-2	palmitic acid elongase	0.00140416	2	Ag.2R.461.0_UTR_a_at	AAEL007216	0.0218409	AEG_V1.8105	20
Metabolism	AGAP003652	DMEL: Aldh	aldehyde dehydrogenase	0.00269626	18	Ag.2R.899.0_CDS_a_at	AAEL009029	0.0145582	AEG_V1.10080	25
Metabolism	AGAP003687	CELG: ACL-6	Acyltransferase-like 6 (glycerol-3-phosphate acyltransferase)	0.000894758	0	Ag.2R.445.0_UTR_a_at	AAEL007080	0.00447133	AEG_V1.7966	4
Metabolism	AGAP003879	AAEG: Q1HRK0	vacuolar ATP synthase subunit S1	5.55278e-05	12	Ag.2R.330.0_CDS_at	AAEL007777	0.0334399	AEG_V1.8748	2
Metabolism	AGAP003968	DMEL: Dak1	(cytidylate kinase activity)	2.33724e-06	4	Ag.2R.539.0_UTR_at	AAEL008131	0.0334399	AEG_V1.9137	20
Metabolism	AGAP003984		GO: metabolic process	0.037886	2	Ag.2R.2309.0_CDS_at	AAEL001048	0.0218409	AEG_V1.1219	6
Metabolism	AGAP004055		DAVID: 2-oxoglutarate dehydrogenase E2 component (dihydrolipoamide succinyltransferase)	0.0320864	20	Ag.2R.395.0_CDS_a_at	AAEL002764	0.0067158	AEG_V1.3111	4
Metabolism	AGAP004197	DMEL: Pgd	phosphogluconate dehydrogenase	0.00916301	8	Ag.2R.430.0_CDS_at	AAEL005931	0.00993821	AEG_V1.6635	4
Metabolism	AGAP004362	AAEG: Gdh	glutamate dehydrogenase	0.0159976	0	Ag.2R.462.1_CDS_a_at	AAEL010464	0.0334399	AEG_V1.11641	4
Metabolism	AGAP004532			0.00619659	14	Ag.2R.819.0_CDS_a_at	AAEL009634	0.0145582	AEG_V1.10745	2
Metabolism	AGAP004802	CELG: cpd-1	4-hydroxyphenylpyruvate dioxygenase	0.00217362	22	Ag.2L.165.0_CDS_at	AAEL014600	0.0334399	AEG_V1.15994	20
Metabolism	AGAP004890	CELG: R151.2	Phosphoribosyl pyrophosphate synthetase 1 (PRPS1 )	4.26493e-05	14	Ag.2L.3019.0_at	AAEL004178	0.0218409	AEG_V1.4718	1
Metabolism	AGAP005103		interpro: lipase	7.24336e-05	14	Ag.2L.370.0_CDS_at	AAEL005815	0.0145582	AEG_V1.6516	26
Metabolism	AGAP005381	DMEL: Hexo1	Hexosaminidase 1	0.00140416	8	Ag.2L.546.0_CDS_at	AAEL004661	0.00993821	AEG_V1.5238	6
Metabolism	AGAP005499		interpro: Insect alcohol dehydrogenase family	1.12567e-08	6	Ag.2L.1186.0_CDS_at	AAEL010671	0.0218409	AEG_V1.11866	22
Metabolism	AGAP005515		GO: NAD-dependent epimerase/dehydratase	0.000441034	6	Ag.2L.1187.0_CDS_at	AAEL013648	0.0334399	AEG_V1.15085	20
Metabolism	AGAP005662		DAVID: acyl-CoA dehydrogenase	0.00071335	12	Ag.2L.198.0_CDS_at	AAEL014452	0.0334399	AEG_V1.15881	4
Metabolism	AGAP005781	CELG: T25B9.1	2-amino-3-keto-butyrate coenzyme A ligases	0.037886	20	Ag.2L.338.0_CDS_a_at	AAEL012318	0.0218409	AEG_V1.13685	10
Metabolism	AGAP005971		interpro: Phospholipase B-like	7.82748e-06	16	Ag.2L.984.1_CDS_a_at	AAEL007092	0.0218409	AEG_V1.7978	4
Metabolism	AGAP006366		DAVID: 2-oxoglutarate dehydrogenase E1 component	0.00916301	10	Ag.2L.220.0_CDS_a_at	AAEL006721	0.0218409	AEG_V1.7541	9.05556
Metabolism	AGAP006660		DAVID: isocitrate dehydrogenase	1.83958e-05	2	Ag.2L.559.0_CDS_a_at	AAEL000746	0.00993821	AEG_V1.895	6
Metabolism	AGAP007302	DMEL: Tdc1	Tyrosine decarboxylase 1	0.000123181	10	Ag.2L.2764.1_a_at	AAEL003462	0.0145582	AEG_V1.18308	20
Metabolism	AGAP007599	DMEL: Taz	tafazzin	1.72816e-06	18	Ag.2L.284.0_UTR_at	AAEL001564	0.0218409	AEG_V1.1762	20
Metabolism	AGAP007722	KAD2	Adenylate kinase 2, mitochondrial (AK 2)(EC 2.7.4.3)(ATP-AMP transphosphorylase 2)	0.0228146	0	Ag.2L.179.0_CDS_at	AAEL012731	0.0334399	AEG_V1.14134	20
Metabolism	AGAP007730		GO: nucleotide catabolic process	0.00176686	4	Ag.2L.941.0_UTR_at	AAEL012154	0.0218409	AEG_V1.13519	20
Metabolism	AGAP007843	DMEL: mdy	Midway (sterol O-acyltransferase)	0.00411481	18	Ag.3R.565.0_CDS_a_at	AAEL001204	0.0145582	AEG_V1.1388	22
Metabolism	AGAP007852		DAVID: citrate hydro-lyase	5.45277e-08	12	Ag.3R.173.0_CDS_a_at	AAEL012897	0.0067158	AEG_V1.4228	4
Metabolism	AGAP007918	DMEL: ry	Rosy (xanthine dehydrogenase)	4.27861e-06	14	Ag.3R.25.0_CDS_a_at	AAEL002683	0.0334399	AEG_V1.2995	23
Metabolism	AGAP007939		DAVID: glycogen phosphorylase	2.46759e-05	10	Ag.3R.188.0_CDS_a_at	AAEL000703	0.0334399	AEG_V1.842	7
Metabolism	AGAP007975		DAVID: pyruvate dehydrogenase E2 component	0.00176686	22	Ag.3R.264.1_CDS_a_at	AAEL004294	0.0145582	AEG_V1.4837	1
Metabolism	AGAP008195	AAEG: Q5BU46	5-AMP-activated protein kinase, beta subunit	0.00269626	18	Ag.3R.352.0_CDS_at	AAEL002216	0.0218409	AEG_V1.2460	2
Metabolism	AGAP008311		GO: Acylphosphatase-like	0.0447442	12	Ag.3R.242.0_CDS_a_at	AAEL001490	0.0218409	AEG_V1.1686	2
Metabolism	AGAP008315	AAEG:	dolichyl-phosphate beta-D-mannosyltransferase	0.00337844	0	Ag.3R.1217.0_CDS_a_at	AAEL014186	0.0218409	AEG_V1.3442	24
Metabolism	AGAP008666		interpro: Phosphatidic acid phosphatase type 2/haloperoxidase	0.00411481	2	Ag.3R.798.0_CDS_at	AAEL006990	0.0016148	AEG_V1.7848	20
Metabolism	AGAP008717		interpro: Pyruvate carboxylase	0.00916301	4	Ag.3R.455.0_CDS_at	AAEL002065	0.0145582	AEG_V1.2298	20
Metabolism	AGAP009012		interpro: Molybdenum cofactor biosynthesis, MoeB	1.04995e-05	2	Ag.3R.729.0_CDS_at	AAEL004076	0.0334399	AEG_V1.4602	4
Metabolism	AGAP009159		GO: catalytic activity	0.0132368	16	Ag.3R.629.0_CDS_at	AAEL002658	0.0145582	AEG_V1.2970	2
Metabolism	AGAP009447	DMEL: Sam-S	S-adenosylmethionine Synthetase	0.0191308	22	Ag.3R.195.0_CDS_a_at	AAEL004501	0.0145582	AEG_V1.5064	20
Metabolism	AGAP009537	AAEG: Q1HRI9	cytochrome c	4.26493e-05	6	Ag.3R.166.0_UTR_a_at	AAEL004457	0.0334399	AEG_V1.5021	4
Metabolism	AGAP009783	CELG: acdh-1	Acyl-CoA dehydrogenase 1	0.0132368	2	Ag.3R.501.0_CDS_at	AAEL007555	0.0334399	AEG_V1.8463	24
Metabolism	AGAP010072		interpro: FeS cluster biogenesis	0.00217362	18	Ag.3R.2048.0_CDS_a_at	AAEL006652	0.0145582	AEG_V1.7441	24
Metabolism	AGAP010155	DMEL: ATPCL	ATP citrate lyase	9.57353e-05	22	Ag.3R.1034.1_s_at	AAEL004297	0.0067158	AEG_V1.4840	24
Metabolism	AGAP010156		DAVID: ATP citrate (pro-S)-lyase	9.57353e-05	22	Ag.3R.1034.1_s_at	AAEL004297	0.0067158	AEG_V1.4840	24
Metabolism	AGAP010229	DMEL: pyd3	GO: 'de novo' pyrimidine base biosynthetic process	4.26493e-05	4	Ag.3R.699.0_CDS_at	AAEL010284	0.0145582	AEG_V1.11462	6
Metabolism	AGAP010232	CELG: dhs-3	(dehydrogenases/reductases family (SDR) predicted to be mitochondrial)	7.47025e-07	2	Ag.3R.700.0_CDS_at	AAEL010290	0.00993821	AEG_V1.11472	2
Metabolism	AGAP010421		interpro: Transketolase, C-terminal	0.037886	0	Ag.3L.196.0_CDS_at	AAEL004338	0.0334399	AEG_V1.4881	6
Metabolism	AGAP010428		DAVID: glycogen branching enzyme	0.00269626	12	Ag.3L.338.0_CDS_at	AAEL011686	0.0145582	AEG_V1.12995	2
Metabolism	AGAP010429	DMEL: SdhA	Succinate dehydrogenase A	0.00337844	2	Ag.3L.165.0_CDS_a_at	AAEL010608	0.0145582	AEG_V1.11803	22
Metabolism	AGAP010443	COX11	DAVID: cytochrome c oxidase subunit XI assembly protein	0.0109764	0	Ag.3L.513.0_CDS_at	AAEL006779	0.00993821	AEG_V1.7599	2
Metabolism	AGAP010464	Ndufab1	DAVID: NADH dehydrogenase (ubiquinone) 1 alpha/beta subcomplex 1	0.00916301	22	Ag.3L.194.1_CDS_a_at	AAEL010611	0.0334399	AEG_V1.11806	3
Metabolism	AGAP010568	DMEL: Las	Lipoic acid synthase	0.037886	19	Ag.3L.404.0_CDS_a_at	AAEL009368	0.0334399	AEG_V1.10440	20
Metabolism	AGAP010792	Ndufa9	DAVID: NADH dehydrogenase (ubiquinone) 1 alpha subcomplex 9	0.00753953	20	Ag.3L.206.1_a_at	AAEL009414	0.0067158	AEG_V1.10492	26
Metabolism	AGAP011122		GO: carbohydrate metabolic process	0.0271753	0	Ag.3L.1836.0_CDS_at	AAEL000278	0.0145582	AEG_V1.363	20
Metabolism	AGAP011161		GO: metabolic process	0.0159976	5	Ag.3L.171.0_CDS_at	AAEL004434	0.00993821	AEG_V1.4997	22
Metabolism	AGAP011172	DMEL: Eip55E	ecdysone induced protein 55E	0.0320864	12	Ag.3L.160.0_CDS_at	AAEL004059	0.0218409	AEG_V1.4585	4
Metabolism	AGAP011329		DAVID: acetyl-CoA C-acetyltransferase	0.000894758	23	Ag.3L.253.0_CDS_at	AAEL006634	0.0218409	AEG_V1.7423	8
Metabolism	AGAP011603		interpro: AMP-dependent synthetase and ligase	4.26493e-05	14	Ag.3L.333.0_CDS_at	AAEL009232	0.0334399	AEG_V1.10300	20
Metabolism	AGAP011827	DMEL: Thiolase	Thiolase	1.33305e-07	12	Ag.3L.157.0_CDS_a_at	AAEL002296	0.0334399	AEG_V1.2544	5
Metabolism	AGAP011830	DMEL: Inos	inositol-3-phosphate synthase	1.33305e-07	22	Ag.3L.2355.0_at	AAEL002834	0.00993821	AEG_V1.3185	6
Metabolism	AGAP012005		GO: ATP catabolic process	0.0191308	16	Ag.3L.500.0_CDS_s_at	AAEL010359	0.0334399	AEG_V1.11538	4
Metabolism	AGAP012191	AAEG: SDHF2	Succinate dehydrogenase assembly factor 2	0.00176686	16	Ag.3L.295.0_CDS_s_at	AAEL005866	0.0218409	AEG_V1.6567	0
Metabolism	AGAP012374	DAIVD: Ndufb3	NADH dehydrogenase (ubiquinone) 1 beta subcomplex 3	0.00411481	0	Ag.3L.190.0_CDS_at	AAEL007054	0.0334399	AEG_V1.7934	24
Metabolism	AGAP012401	DMEL: Mal-A1	Maltase A1	0.00176686	23	Ag.3L.4.0_CDS_at	AAEL000667	0.0218409	AEG_V1.800	4
Metabolism	AGAP012513	AAEG: Q1HQY9	short-chain dehydrogenase	0.0271753	22	Ag.UNKN.98.0_CDS_at	AAEL002416	0.00447133	AEG_V1.2679	4
Metabolism	AGAP013189	FABP	Probable fatty acid-binding protein	0.00217362	6.66667	Ag.UNKN.47.0_CDS_s_at	AAEL005997	0.0334399	AEG_V1.6723	4
Metabolism	AGAP013212	DMEL: bpl	black pearl	0.0132368	14	Ag.2R.982.0_CDS_at	AAEL012218	0.00993821	AEG_V1.13582	22
Metabolism	AGAP013400	FABP	Probable fatty acid-binding protein	0.00217362	6.66667	Ag.UNKN.47.0_CDS_s_at	AAEL005997	0.0334399	AEG_V1.6723	4
Neuronal/Behavioral	AGAP000720	DMEL: Nrg	Neuroglian	0.00071335	6	Ag.X.188.0_UTR_a_at	AAEL008340	0.0218409	AEG_V1.9349	10
Neuronal/Behavioral	AGAP001280	DMEL: Ir	Inwardly rectifying potassium channel	1.39222e-05	10	Ag.2R.2398.0_UTR_a_at	AAEL008932	0.0334399	AEG_V1.9985	20
Neuronal/Behavioral	AGAP001358	DMEL: mura	Murashka	0.000441034	12	Ag.2R.3054.0_CDS_at	AAEL000523	0.0067158	AEG_V1.628	20
Neuronal/Behavioral	AGAP001474	MSN	myosuppressin	0.0132368	0	Ag.2R.586.1_a_at	AAEL007294	0.0218409	AEG_V1.8187	10
Neuronal/Behavioral	AGAP001570	DMEL: tau	microtubule-associated protein (neuronal stability)	5.8338e-10	0	Ag.2R.101.0_CDS_at	AAEL012206	0.0218409	AEG_V1.13570	22
Neuronal/Behavioral	AGAP001690	DMEL: Rim	presynaptic protein	5.80413e-06	10	Ag.2R.2462.0_CDS_at	AAEL000479	0.00447133	AEG_V1.578	22
Neuronal/Behavioral	AGAP002685	AAEG: Q5MM86	gaba(a) receptor-associated protein	0.00619659	16	Ag.2R.322.0_CDS_at	AAEL007162	0.0334399	AEG_V1.8052	2
Neuronal/Behavioral	AGAP004864		interpro: Potassium channel, voltage dependent	0.000441034	22	Ag.2L.2303.0_CDS_at	AAEL009422	0.00993821	AEG_V1.1472	6
Neuronal/Behavioral	AGAP006966	CELG: gta-1	GABA-transaminase	2.46759e-05	8	Ag.2L.344.0_CDS_at	AAEL012609	0.00285965	AEG_V1.14001	2
Neuronal/Behavioral	AGAP008046	DMEL: Synd	Syndapin	0.0320864	2	Ag.3R.1193.0_CDS_at	AAEL001979	0.0218409	AEG_V1.2215	20
Neuronal/Behavioral	AGAP008310	DMEL:fusl	fuseless	0.00916301	10	Ag.3R.1216.0_CDS_a_at	AAEL001499	0.0218409	AEG_V1.1695	4
Neuronal/Behavioral	AGAP008614	DMEL: qtc	quick-to -court	5.55278e-05	4	Ag.3R.1457.0_CDS_at	AAEL014486	0.0334399	AEG_V1.15892	10
Neuronal/Behavioral	AGAP009512	DMEL: fu12		0.00916301	20	Ag.3R.1912.0_CDS_at	AAEL007701	0.00993821	AEG_V1.8652	4
Neuronal/Behavioral	AGAP010025	DMEL: Gdi	GDP dissociation inhibitor	0.00411481	2	Ag.3R.215.0_CDS_at	AAEL012904	0.0334399	AEG_V1.14301	25
Neuronal/Behavioral	AGAP010630	DMEL: trpl	transient receptor potential - like	1.83958e-05	0	Ag.3L.148.2_CDS_a_at	AAEL005575	0.0218409	AEG_V1.6233	15
Neuronal/Behavioral	AGAP012975	CELG: ggr-1	GABA/Glycine Receptor	5.80413e-06	0	Ag.X.925.0_CDS_at	AAEL003028	0.0218409	AEG_V1.3384	22
Olfaction	AGAP003530	OBP6	odorant binding protein, antennal	1.33248e-06	12	Ag.2R.253.0_CDS_s_at	AAEL000071	0.0218409	AEG_V1.108	2
Olfaction	AGAP006278		interpro: Insect pheromone/odorant binding protein PhBP	3.27956e-05	14	Ag.2L.258.0_CDS_at	AAEL008620	0.00993821	AEG_V1.9648	4
Olfaction	AGAP007287	OBP47	odorant binding protein	0.0109764	13	Ag.2L.114.0_CDS_at	AAEL011499	0.00993821	AEG_V1.12763	10
Olfaction	AGAP008058		InterPro: Insect pheromone-binding protein A10/OS-D	0.0132368	2	Ag.3R.1643.0_CDS_at	AAEL001957	0.0067158	AEG_V1.2192	10
Olfaction	AGAP009388		interpro: Odorant binding protein	0.000123181	12	Ag.3R.467.0_UTR_at	AAEL001295	0.0218409	AEG_V1.1490	11
Olfaction	AGAP010409	OBP22	odorant binding protein	0.00176686	12	Ag.3L.44.0_CDS_at	AAEL011730	0.0334399	AEG_V1.13036	20
Olfaction	AGAP012183	DMEL: stmA	stambha A	0.00753953	14	Ag.3L.441.0_CDS_a_at	AAEL007884	0.0218409	AEG_V1.8861	21
Olfaction	AGAP013061		interpro: Odorant binding protein	0.00269626	22	Ag.2R.546.0_CDS_at	AAEL013326	0.0218409	AEG_V1.14730	20
Other	AGAP000354		GO: DNA repair	0.00916301	14	Ag.X.726.1_at	AAEL009874	0.0218409	AEG_V1.11016	20
Other	AGAP001229	DMEL: Dlc90F	dynein light chain	0.0271753	0	Ag.2R.2385.0_CDS_a_at	AAEL006647	0.0067158	AEG_V1.7436	2
Other	AGAP001313	AAEG: Q1HR1	calponin/transgelin	0.000557741	12	Ag.2R.464.0_CDS_at	AAEL006922	0.0067158	AEG_V1.7758	24
Other	AGAP001480			0.00753953	8	Ag.2R.1072.0_CDS_at	AAEL007290	0.0145582	AEG_V1.8181	0
Other	AGAP001501	AAEG: Q1HQU0	anterior fat body protein	0.00916301	8	Ag.2R.655.0_CDS_s_at	AAEL001020	0.00447133	AEG_V1.1191	24
Other	AGAP001778	AAEG: Q1HQS8	mpv17 protein	0.00619659	16	Ag.2R.829.0_CDS_at	AAEL005939	0.0334399	AEG_V1.6643	2
Other	AGAP001797	DMEL: Tm1	Tropomyosin 1	0.00753953	14	Ag.2R.289.15_UTR_at	AAEL002761	0.0145582	AEG_V1.3108	1
other	AGAP002438	DMEL: csw	corkscrew	0.0159976	18	Ag.2R.1391.0_CDS_a_at	AAEL008528	0.0334399	AEG_V1.9554	7
Other	AGAP002472	DMEL:DDB1	DNA damage-binding protein 1	0.0228146	18	Ag.2R.880.0_CDS_a_at	AAEL002407	0.00993821	AEG_V1.2669	6
Other	AGAP002477	DMEL: mtSSB	mitochondrial single stranded DNA-binding protein	1.39222e-05	22	Ag.2R.1543.0_CDS_at	AAEL000147	0.0218409	AEG_V1.199	20
Other	AGAP002509	DMEL: flr	flare / actin interacting protein 1	0.000344035	20	Ag.2R.975.0_UTR_at	AAEL011778	0.00993821	AEG_V1.13101	22
Other	AGAP003002		GO: RNA methylation	0.0109764	14	Ag.2R.1409.0_CDS_a_at	AAEL001037	0.00993821	AEG_V1.1208	10
Other	AGAP003397	DMEL: DBp80	Dead box protein 80 (RNA helicase)	4.27861e-06	20	Ag.2R.1304.0_CDS_at	AAEL012015	0.0334399	AEG_V1.13360	21
Other	AGAP003734		interpro: Cellular retinaldehyde binding/triple function	0.00112225	0	Ag.2R.1128.0_CDS_a_at	AAEL010943	0.0145582	AEG_V1.12158	4
Other	AGAP004428	DMEL: mfas	midline fasciclin	0.00217362	0	Ag.2R.403.1_CDS_a_at	AAEL008657	0.0334399	AEG_V1.9690	3
Other	AGAP004861		interpro: Tetraspanin	0.000894758	6	Ag.UNKN.1448.0_CDS_s_at	AAEL010967	0.00993821	AEG_V1.15716	4
Other	AGAP005091		interpro: Cellular retinaldehyde-binding/triple function	0.000123181	16	Ag.2L.402.1_CDS_a_at	AAEL013956	0.00993821	AEG_V1.15367	4
Other	AGAP005289	DMEL: myoglianin	myoglianin	0.00140416	17	Ag.2L.1054.0_CDS_at	AAEL003224	0.0334399	AEG_V1.3605	9
Other	AGAP005375	AAEG: Q1HR44	nonsense-mediated mRNA decay protein	0.0050472	12	Ag.2L.364.0_CDS_at	AAEL003039	0.0218409	AEG_V1.3395	2
Other	AGAP005387		interpro: Cellular retinaldehyde-binding/triple function	5.45277e-08	20	Ag.2L.1594.0_CDS_at	AAEL011454	0.0067158	AEG_V1.12717	10
Other	AGAP005388		Cellular retinaldehyde-binding/triple function	7.82748e-06	22	Ag.2L.693.0_CDS_at	AAEL011454	0.0067158	AEG_V1.12717	10
Other	AGAP005582	DMEL: Zfrp8	Zinc finger protein RP-8	0.00619659	16	Ag.2L.611.0_CDS_a_at	AAEL013902	0.0218409	AEG_V1.15315	6
Other	AGAP005701		interpro: cellular retinaldehyde-binding/triple function	1.83958e-05	10	Ag.2L.1621.0_CDS_at	AAEL010027	0.0145582	AEG_V1.11177	22
Other	AGAP007117		interpro: Beta tubulin, autoregulation binding site	0.0228146	18	Ag.2L.593.0_CDS_at	AAEL009306	0.0334399	AEG_V1.10374	18
Other	AGAP007834	DMEL: γTub37C	γ-Tubulin at 37C	0.0271753	20	Ag.3R.488.0_CDS_at	AAEL012843	0.0334399	AEG_V1.14244	8
Other	AGAP008109		interpro: Allergen V5/Tpx-1	0.00411481	12	Ag.3R.1055.0_CDS_a_at	AAEL010269	0.0334399	AEG_V1.11444	4
Other	AGAP008898	CELG: mai-2	Mitochondrial ATPase Inhibitor family)	0.0271753	12	Ag.3R.967.0_CDS_a_at	AAEL004284	0.00447133	AEG_V1.4827	6
Other	AGAP008908	DMEL: Sop2	Suppressor of profilin 2	0.0320864	10	Ag.3R.253.0_CDS_at	AAEL007546	0.00993821	AEG_V1.8454	6
Other	AGAP008943		GO: vascular endothelial growth factor receptor activity	5.80413e-06	2	Ag.3R.970.0_CDS_a_at	AAEL014457	0.0067158	AEG_V1.15886	6
Other	AGAP009563	DMEL: mtm	myotubularin	0.0447442	14	Ag.3R.639.0_CDS_at	AAEL005367	0.00993821	AEG_V1.5994	16.6111
Other	AGAP009651	AAEG: Q1HR03	Tetraspanin 29fa	2.33724e-06	22	Ag.3R.210.0_CDS_at	AAEL003210	0.00993821	AEG_V1.3590	24
Other	AGAP009839		Putative mitotic protein phosphatase 1 regulator	0.0447442	0	Ag.3R.530.0_CDS_a_at	AAEL001166	0.0334399	AEG_V1.1350	24
Other	AGAP010177		GO: DNA replication factor A complex	0.000160611	0	Ag.3R.1036.0_CDS_at	AAEL007291	0.0334399	AEG_V1.8184	6
Other	AGAP010380	dmel: tomb	tombola	0.0132368	0	Ag.3L.1300.0_CDS_at	AAEL005893	0.00993821	AEG_V1.6595	8
Other	AGAP010476	DMEL: endos	endosulfine	0.0159976	20	Ag.3L.485.0_CDS_a_at	AAEL007717	0.00993821	AEG_V1.8668	8
Other	AGAP010843		interpro: cyclin	0.000894758	4	Ag.3L.491.0_CDS_a_at	AAEL005863	0.00285965	AEG_V1.6564	22
Other	AGAP011319		interpro: Protease inhibitor	3.11586e-06	18	Ag.3L.134.0_CDS_s_at	AAEL000551	0.00993821	AEG_V1.666	6
Other	AGAP011987		interpro: Fas apoptotic inhibitory molecule	0.0109764	10	Ag.3L.1032.0_CDS_at	AAEL002919	0.0334399	AEG_V1.3270	10
Other	AGAP012179	DMEL: Cbp53E	Calbindin 53E	0.00071335	4	Ag.3L.1253.0_CDS_at	AAEL005463	0.0334399	AEG_V1.6114	21
Protein folding and Modification	AGAP000434		interpro: Oligosaccharyl transferase, STT3 subunit	0.00619659	2	Ag.X.196.0_CDS_at	AAEL004228	0.0145582	AEG_V1.4772	10
Protein folding and Modification	AGAP001859		Heat Shock Protein	0.000894758	10	Ag.2R.1255.0_CDS_a_at	AAEL003366	0.0218409	AEG_V1.3774	6
Protein folding and Modification	AGAP001919	AAEG: Q1HQU9	protein disulfide-isomerase A6 precursor	2.46759e-05	2	Ag.2R.527.0_CDS_a_at	AAEL010065	0.00993821	AEG_V1.11214	4
Protein folding and Modification	AGAP001939	DMEL: Srp72	signal recognition particle (ER targeting)	0.0447442	2	Ag.2R.1673.0_CDS_at	AAEL003377	0.0145582	AEG_V1.3785	10
Protein folding and Modification	AGAP003477	DMEL: T-cp1ζ	T-cp1ζ	0.00916301	21	Ag.2R.409.0_CDS_at	AAEL006946	0.0145582	AEG_V1.7793	2
Protein folding and Modification	AGAP003560	DMEL: Ugt	UDP-glucose-glycoprotein glucosyltransferase	0.00176686	2	Ag.2R.896.0_CDS_at	AAEL000444	0.0145582	AEG_V1.543	26
Protein folding and Modification	AGAP004048		interpro: Prefoldin	0.0320864	18	Ag.2R.1603.0_CDS_at	AAEL009109	0.0218409	AEG_V1.10166	22
Protein folding and Modification	AGAP004986		interpro: Sep15/SelM redox	0.0132368	6	Ag.2L.47.0_CDS_a_at	AAEL013494	0.00285965	AEG_V1.14923	6
Protein folding and Modification	AGAP005032	CELG: calnexin		3.60356e-07	4	Ag.2L.510.0_UTR_a_at	AAEL015100	0.0218409	AEG_V1.16411	0
Protein folding and Modification	AGAP005324		interpro: post-translational protein modification	0.0191308	4	Ag.2L.3041.0_at	AAEL008514	0.0334399	AEG_V1.9539	22
Protein folding and Modification	AGAP005562	DMEL: Roc2		0.0191308	2	Ag.2L.1191.0_CDS_at	AAEL000588	0.0334399	AEG_V1.709	0
Protein folding and Modification	AGAP005861	AAEG: Q1HR42	translocon-associated protein, beta subunit precursor (trap-beta) (signal sequence receptor beta subunit)	0.000160611	3	Ag.2L.194.0_CDS_a_at	AAEL010032	0.0218409	AEG_V1.11182	2
Protein folding and Modification	AGAP006383	AAEG: Q1HQY4	dolichyl-diphosphooligosaccharide protein glycosyltransferase	0.000160611	2	Ag.2L.396.0_CDS_a_at	AAEL002174	0.00993821	AEG_V1.2412	2
Protein folding and Modification	AGAP006946	CELG: pfd-4	Prefoldin	0.00753953	22	Ag.2L.1012.0_CDS_at	AAEL002337	0.00993821	AEG_V1.2589	4
Protein folding and Modification	AGAP007088	AAEG: Q1HRP6	peptidyl-prolyl cis-trans isomerase (cyclophilin)	1.78585e-07	2	Ag.2L.185.0_CDS_at	AAEL013279	0.00993821	AEG_V1.14682	4
Protein folding and Modification	AGAP007160	CELG: hsp-17	heat shock protein	0.000269834	14	Ag.2L.357.0_CDS_s_at	AAEL013343	0.0067158	AEG_V1.11854	0
Protein folding and Modification	AGAP008327	AAEG: hsp40	DNA-J/heat shock protein 40	0.000557741	4	Ag.3R.256.0_CDS_a_at	AAEL013020	0.0334399	AEG_V1.11090	23
Protein folding and Modification	AGAP008339		GO: signal recognition particle, endoplasmic reticulum targeting	0.0109764	2	Ag.3R.1435.0_CDS_a_at	AAEL001177	0.0334399	AEG_V1.1361	21
Protein folding and Modification	AGAP009182	AAEG: sec61	preprotein translocase secy subunit (sec61)	2.39125e-09	6	Ag.3R.236.1_a_at	AAEL010716	0.00993821	AEG_V1.11910	2
Protein folding and Modification	AGAP010894	DMEL: Gtp-bp	GTP-binding protein	0.00753953	4	Ag.3L.407.0_CDS_a_at	AAEL005856	0.0145582	AEG_V1.6558	2
Protein folding and Modification	AGAP012407	AAEG: Q1HR78 (Pdi)	protein disulfide isomerase	1.39222e-05	4	Ag.3L.150.1_CDS_a_at	AAEL000641	0.00993821	AEG_V1.774	2
Proteolysis	AGAP000679		interpro: Peptidase M20	0.00916301	4	Ag.X.102.0_CDS_at	AAEL011206	0.00993821	AEG_V1.12433	2
Proteolysis	AGAP002900		interpro: ubiquitin carboxyl-terminal hydrolase	1.39222e-05	14	Ag.2R.1708.0_CDS_at	AAEL012219	0.0067158	AEG_V1.13583	16
Proteolysis	AGAP003475	DMEL: Dip-B	Dipeptidase B	0.000160611	18	Ag.2R.343.0_CDS_s_at	AAEL002978	0.0218409	AEG_V1.3330	0
Proteolysis	AGAP003977		GO: serine-type endopeptidase activity	1.04995e-05	4	Ag.2R.1137.0_CDS_at	AAEL001031	0.0145582	AEG_V1.1202	2
Proteolysis	AGAP004470	AAEG: ste24	caax prenyl protease ste24	0.00112225	0	Ag.2R.1348.0_CDS_a_at	AAEL008786	0.0218409	AEG_V1.9827	2
Proteolysis	AGAP004991	DMEL: Pros26	Proteasome 26kD subunit	0.037886	22	Ag.2L.2320.0_CDS_a_at	AAEL008770	0.0218409	AEG_V1.9814	2
Proteolysis	AGAP005509		interpro: ubiquitin fold modifier-specific peptidase	9.57353e-05	2	Ag.2L.580.0_CDS_at	AAEL011950	0.0334399	AEG_V1.13281	20
Proteolysis	AGAP007505		GO: aminopeptidase activity	0.00176686	0	Ag.2L.205.0_CDS_at	AAEL009291	0.00993821	AEG_V1.10359	2
Proteolysis	AGAP008086	all	mitochondrial-processing peptidase alpha subunit	0.00176686	19	Ag.3R.543.0_CDS_a_at	AAEL002068	0.0067158	AEG_V1.2301	6
Proteolysis	AGAP008837	CELG:pbs-4	proteasome subunit beta	0.0447442	20	Ag.3R.303.0_CDS_at	AAEL002401	0.0145582	AEG_V1.2663	24
Proteolysis	AGAP009172		(Peptidase )	3.27956e-05	22	Ag.3R.495.0_CDS_at	AAEL009142	0.0218409	AEG_V1.10202	20
Proteolysis	AGAP009791	DMEL: Nep1	Neprilysin 1	0.000344035	12	Ag.3R.1011.0_CDS_a_at	AAEL005207	0.0334399	AEG_V1.5819	17
Proteolysis	AGAP011435		interpro: Peptidase M14, carboxypeptidase A	3.11586e-06	8	Ag.3L.362.2_at	AAEL003424	0.0145582	AEG_V1.3840	9
Proteolysis	AGAP011972		interpro: Peptidase	0.0228146	4	Ag.3L.1605.0_CDS_a_at	AAEL006342	0.0145582	AEG_V1.7103	4
Proteolysis	AGAP011975		interpro: Peptidase	0.0320864	0	Ag.3L.548.0_CDS_at	AAEL006337	0.0016148	AEG_V1.7098	6
Proteolysis	AGAP012900		interpro: Peptidase	2.33724e-06	22	Ag.UNKN.55.0_CDS_s_at	AAEL006389	0.0334399	AEG_V1.7161	0
Redox	AGAP000184	AAEG: Q1HQN2	malic enzyme	0.00337844	0	Ag.X.94.0_CDS_a_at	AAEL005790	0.0218409	AEG_V1.6483	7
Redox	AGAP002499	MMSA	Probable methylmalonate-semialdehyde dehydrogenase	1.83958e-05	20	Ag.2R.335.0_CDS_at	AAEL001134	0.0218409	AEG_V1.1313	25
Redox	AGAP002518	AAEG: Q2KQ99	glutamate semialdehyde dehydrogenase	1.62119e-09	12	Ag.2R.342.0_CDS_at	AAEL006834	0.0334399	AEG_V1.7654	6
Redox	AGAP003502	HPX6	Heme Peroxidase.	1.33248e-06	22	Ag.UNKN.253.0_CDS_s_at	AAEL011941	0.0218409	AEG_V1.13270	8
Redox	AGAP003714		interpro: Haem peroxidase	0.00140416	12	Ag.2R.2004.0_CDS_at	AAEL005416	0.0145582	AEG_V1.18680	20
Redox	AGAP005234	CUSOD2	Copper-Zinc (Cu-Zn) Superoxide Dismutase.	7.82748e-06	4	Ag.2L.206.1_at	AAEL006271	0.00285965	AEG_V1.7026	4
Redox	AGAP005323		interpro: FAD dependent oxidoreductase	0.00217362	6	Ag.2L.743.0_CDS_a_at	AAEL008512	0.0145582	AEG_V1.9538	20
Redox	AGAP005532	DHRS7	Dehydrogenase/reductase SDR family protein 7-like	0.037886	0	Ag.2L.1063.0_CDS_at	AAEL012433	0.0145582	AEG_V1.13804	5
Redox	AGAP007497	CUSOD1	Copper-Zinc (Cu-Zn) Superoxide Dismutase	9.57353e-05	14	Ag.2L.2785.0_CDS_at	AAEL014091	0.00993821	AEG_V1.18596	22
Redox	AGAP007543	TPX3	Thioredoxin Peroxidase.	0.00112225	4	Ag.2L.674.0_CDS_a_at	AAEL014548	0.0067158	AEG_V1.17754	6
Redox	AGAP007572	CELG: dhs-22	short-chain dehydrogenase (predicted to be mitochondrial)	4.08586e-09	8	Ag.2L.538.0_CDS_at	AAEL013491	0.0334399	AEG_V1.14910	5
Redox	AGAP008653		GO: electron carrier activity	0.0109764	22	Ag.3R.221.0_CDS_at	AAEL001164	0.0145582	AEG_V1.1348	24
Redox	AGAP009033	HPX2	Heme Peroxidase	0.0228146	13	Ag.3R.297.0_CDS_a_at	AAEL013171	0.0218409	AEG_V1.18169	9
Redox	AGAP009591	CELG: alh-3	aldehyde dehydrogenase 3 (predicted to be mitochondrial)	4.26493e-05	0	Ag.3R.902.0_CDS_at	AAEL010764	0.0334399	AEG_V1.11967	2
Redox	AGAP009738	GRX3	glutaredoxin	0.00411481	22	Ag.3R.398.0_CDS_at	AAEL012116	0.0145582	AEG_V1.13468	2
Redox	AGAP010517	MNSOD1	Manganese-Iron (Mn-Fe) Superoxide Dismutase	0.00112225	0	Ag.3L.357.0_CDS_s_at	AAEL004823	0.00285965	AEG_V1.18587	8
Redox	AGAP010714	DMEL: Sc2		0.000557741	0	Ag.3L.595.0_CDS_a_at	AAEL008740	0.0218409	AEG_V1.9783	8
Redox	AGAP011054	TPX2	Thioredoxin Peroxidase	0.000269834	2	Ag.3L.120.0_CDS_s_at	AAEL004112	0.0218409	AEG_V1.17072	8
Redox	AGAP011357		interpro: Short-chain dehydrogenase/reductase SDR	0.000441034	12	Ag.3L.818.0_CDS_a_at	AAEL003148	0.0145582	AEG_V1.3510	20
Redox	AGAP011824	TPX4	Thioredoxin Peroxidase	4.26493e-05	10	Ag.3L.198.0_CDS_at	AAEL002309	0.0067158	AEG_V1.2561	22
Redox	AGAP011948		interpro: NAD-dependent epimerase/dehydratase	2.46759e-05	18	Ag.3L.145.0_CDS_a_at	AAEL003443	0.00993821	AEG_V1.3859	20
Redox	AGAP012851		interpro: Aldo/keto reductase	0.00411481	1	Ag.UNKN.2338.0_s_at	AAEL009134	0.0334399	AEG_V1.10191	20
Redox	AGAP012852			0.0447442	20	Ag.UNKN.284.0_CDS_s_at	AAEL009134	0.0334399	AEG_V1.10191	20
Redox	AGAP013478		GO: oxidoreductase activity, acting on the CH-OH group of donors	0.0191308	20	Ag.2R.954.0_CDS_a_at	AAEL009676	0.0145582	AEG_V1.10791	8
Signal Transduction	AGAP000280	DMEL: Gycα99B	Guanylyl cyclase α-subunit at 99B	0.00217362	22	Ag.X.291.0_CDS_at	AAEL001457	0.0218409	AEG_V1.1653	8
Signal Transduction	AGAP000949	DMEL: p24-1	p24-related-1	0.0228146	2	Ag.X.116.0_CDS_at	AAEL011755	0.0145582	AEG_V1.13066	2
Signal Transduction	AGAP001064	DMEL: bai	baiser	0.0132368	4	Ag.X.548.0_CDS_a_at	AAEL006303	0.0067158	AEG_V1.7063	6
Signal Transduction	AGAP001110		interpro: Ras-association	0.0320864	22	Ag.2R.950.0_UTR_a_at	AAEL005484	0.0145582	AEG_V1.6141	22
Signal Transduction	AGAP002161	AAEG: Q868D7	rac serine/threonine kinase	0.00269626	12	Ag.2R.3823.0_a_at	AAEL008823	0.00127401	AEG_V1.9869	20
Signal Transduction	AGAP002185		interpro: Small GTP-binding protein	0.0109764	0	Ag.2R.459.0_CDS_at	AAEL012250	0.00993821	AEG_V1.13613	2
Signal Transduction	AGAP002194	DMEL: IP3K2	Inositol 1,4,5-triphosphate kinase 2	0.0228146	5	Ag.2R.587.1_CDS_a_at	AAEL013183	0.0218409	AEG_V1.14582	6
Signal Transduction	AGAP002549		interpro: Nicalin	9.57353e-05	2	Ag.2R.717.0_CDS_at	AAEL006155	0.00993821	AEG_V1.6899	6
Signal Transduction	AGAP002686	DMEL: AMPK	SNF1A/AMP-activated protein kinase	0.037886	18	Ag.2R.618.0_CDS_at	AAEL007153	0.0067158	AEG_V1.8042	20
Signal Transduction	AGAP002688		interpro: Calponin-like	5.09445e-07	2	Ag.2R.3285.0_CDS_a_at	AAEL007151	0.0218409	AEG_V1.8039	2
Signal Transduction	AGAP003484		interpro: Pleckstrin homology	7.24336e-05	4	Ag.2R.1435.0_CDS_at	AAEL010483	0.0145582	AEG_V1.11660	18
Signal Transduction	AGAP003555		Multiple inositol polyphosphate phosphatase 2	0.0109764	20	Ag.2R.1438.0_CDS_a_at	AAEL011421	0.00993821	AEG_V1.12673	4
Signal Transduction	AGAP004514	DMEL: ns1	nucleostemin 1	0.0109764	16	Ag.2R.1009.0_CDS_a_at	AAEL011255	0.0067158	AEG_V1.12489	24
Signal Transduction	AGAP004812	DMEL: iPLA2-VIA	calcium-independent phospholipase A2 VIA	0.0132368	0	Ag.2L.1534.0_CDS_at	AAEL012835	0.0145582	AEG_V1.14237	20
Signal Transduction	AGAP005243	DMEL: Rgk3		0.0228146	16	Ag.2L.1579.0_CDS_at	AAEL014340	0.00993821	AEG_V1.15743	9
Signal Transduction	AGAP005933	AAEG: IKK2	IMD pathway signalling, I-Kappa-B Kinase 2 (IKK2, IKK-gamma)	0.00112225	20	Ag.2L.330.0_CDS_a_at	AAEL012510	0.0067158	AEG_V1.20925	4
Signal Transduction	AGAP006188	CELG: unc-73	Uncoordinated-73 (guanine nucleotide exchange factor )	0.0109764	6	Ag.2L.1224.0_CDS_at	AAEL004066	0.0334399	AEG_V1.4593	8
Signal Transduction	AGAP006231	DMEL: Dd	Dullard	0.037886	2	Ag.2L.1095.0_CDS_at	AAEL010373	0.00993821	AEG_V1.11551	20
Signal Transduction	AGAP006474	DMEL: RhoBTB	RhoBTB	1.39222e-05	10	Ag.2L.766.0_CDS_at	AAEL003587	0.0145582	AEG_V1.4029	6
Signal Transduction	AGAP006608		interpro: SOCS protein, C-terminal	7.24336e-05	2	Ag.2L.1444.0_CDS_at	AAEL013143	0.0218409	AEG_V1.14535	24
Signal Transduction	AGAP007699	DMEL: ran	Ran GTPase	0.000269834	0	Ag.2L.234.0_CDS_s_at	AAEL009287	0.00993821	AEG_V1.10355	18
Signal Transduction	AGAP008813	DMEL: Pvr	PDGF- and VEGF-receptor related	0.0447442	14	Ag.3R.882.0_CDS_at	AAEL003928	0.00447133	AEG_V1.4437	4
Signal Transduction	AGAP009095		interpro: Phox-like	4.26493e-05	16	Ag.3R.813.0_CDS_at	AAEL010731	0.0334399	AEG_V1.11925	22
Signal Transduction	AGAP009569	AAEG: MDA-9	syntenin	0.0159976	18	Ag.3R.468.0_CDS_s_at	AAEL005391	0.0218409	AEG_V1.6024	2
Signal Transduction	AGAP009953	DMEL: Gγ30A	G protein γ30A	2.33724e-06	10	Ag.3R.321.0_CDS_a_at	AAEL006685	0.0218409	AEG_V1.7479	6
Signal Transduction	AGAP010436	DMEL: Ac76E	Adenylyl cyclase 76E	0.0109764	14	Ag.3L.886.0_CDS_a_at	AAEL008859	0.00127401	AEG_V1.9907	20
Signal Transduction	AGAP010539	DMEL: l(2)gd1	lethal (2) giant discs 1	0.00112225	12	Ag.3L.2113.0_at	AAEL004802	0.0145582	AEG_V1.5383	22
Signal Transduction	AGAP011338	DMEL: O-fut1	O-fucosyltransferase 1	0.00269626	0	Ag.3L.970.0_CDS_at	AAEL000839	0.0218409	AEG_V1.1008	18
Signal Transduction	AGAP011768	DMEL: drk	Enhancer of sevenless-2B	0.000894758	12	Ag.3L.671.0_CDS_at	AAEL014394	0.0145582	AEG_V1.15206	7
Structural	AGAP000305	DMEL: BM-40-SPARC	Osteonectin	0.0132368	10	Ag.X.1164.0_at	AAEL013656	0.00993821	AEG_V1.15092	6
Structural	AGAP002994	CPR10	cuticular protein 10, RR-2 family	7.82748e-06	10	Ag.2R.351.0_CDS_at	AAEL004994	0.00447133	AEG_V1.5592	26
Structural	AGAP003183	DMEL sec13	GO: larval chitin-based cuticle development	0.0159976	2	Ag.2R.846.0_CDS_at	AAEL012240	0.0218409	AEG_V1.13602	2
Structural	AGAP004098	DMEL: sar1		0.0271753	4	Ag.2R.394.0_UTR_at	AAEL010012	0.00993821	AEG_V1.11162	4
Structural	AGAP004549	DMEL: yellow-d	pigment	0.00269626	2	Ag.2R.1147.0_CDS_a_at	AAEL004863	0.0145582	AEG_V1.18606	9
Structural	AGAP004805		interpro: Actin-binding	0.00337844	4	Ag.2L.728.0_UTR_at	AAEL009371	0.00447133	AEG_V1.10443	20
Structural	AGAP004873		interpro: Actin-binding	0.00217362	10	Ag.2L.1549.0_CDS_at	AAEL010187	0.0145582	AEG_V1.11362	20
Structural	AGAP005095	AAEG: Q6ELZ7	Actin	0.0159976	23	Ag.2L.155.10_a_at	AAEL001673	0.0218409	AEG_V1.19076	4
Structural	AGAP005110	DMEL: Arp66B	Actin-related protein 66B	0.0159976	2	Ag.2L.362.0_CDS_at	AAEL012310	0.0067158	AEG_V1.19079	10
Structural	AGAP005459	CPR16	cuticular protein 16, RR-1 family	5.55278e-05	14	Ag.2L.872.0_UTR_a_at	AAEL008289	0.0334399	AEG_V1.9295	2
Structural	AGAP006370		interpro: Insect cuticle protein	3.60356e-07	4	Ag.2L.903.1_CDS_at	AAEL012901	0.0145582	AEG_V1.14298	10
Structural	AGAP006441	DMEL: Pu	Punch	0.037886	14	Ag.2L.397.0_UTR_at	AAEL002261	0.0067158	AEG_V1.2505	10
Structural	AGAP006901		GO: regulation of cell-matrix adhesion	0.00619659	6	Ag.2L.355.0_UTR_at	AAEL005667	0.00993821	AEG_V1.6342	22
Structural	AGAP008904	DMEL: b	black (cuticular melanization, visual behavior)	0.000894758	2	Ag.3R.421.0_CDS_at	AAEL007542	0.00447133	AEG_V1.17096	2
Structural	AGAP010145	DMEL: yellow-b	(pigment)	0.0271753	14	Ag.3R.648.0_CDS_at	AAEL005738	0.0145582	AEG_V1.18736	20
Structural	AGAP010280	DMEL: yellow-c	(pigmentation)	3.27956e-05	2	Ag.3R.1582.0_CDS_a_at	AAEL007374	0.00285965	AEG_V1.17090	24
Structural	AGAP011478		interpro: invertebrate colouration protein / Lipocalin	7.47025e-07	18	Ag.3L.1912.0_CDS_a_at	AAEL013574	0.0334399	AEG_V1.15015	26
Structural	AGAP013260		GO: Chitin catabolic process	0.0447442	4	Ag.2R.638.0_CDS_at	AAEL002959	0.0334399	AEG_V1.3311	10
Transcription	AGAP000076	CELG: sbp-1	Sterol regulatory element binding protein)	0.0271753	14	Ag.X.346.0_UTR_a_at	AAEL010555	0.0145582	AEG_V1.11732	4
Transcription	AGAP000858	DMEL: Pph13	PvuII-PstI homology 13	7.24336e-05	20	Ag.X.1069.0_CDS_at	AAEL013809	0.0067158	AEG_V1.15227	10
Transcription	AGAP001856	PER	Period - clock gene	1.83958e-05	18	Ag.2R.2131.0_CDS_at	AAEL008141	0.0334399	AEG_V1.9147	18
Transcription	AGAP001872		interpro: CCAAT-binding factor	5.80413e-06	18	Ag.2R.918.1_a_at	AAEL003367	0.00993821	AEG_V1.3775	6
Transcription	AGAP002247	MED21	Mediator of RNA polymerase II transcription subunit 21 (Mediator complex subunit 21)	0.00916301	20	Ag.2R.835.0_CDS_at	AAEL010797	0.0145582	AEG_V1.12005	4
Transcription	AGAP002265	DMEL: Srp54		0.00176686	22	Ag.2R.4916.0_at	AAEL011568	0.0145582	AEG_V1.12832	4
Transcription	AGAP003525	DMEL: Rga	Regulator of gene activity	0.00916301	16	Ag.2R.1309.1_CDS_s_at	AAEL012029	0.0145582	AEG_V1.13374	2
Transcription	AGAP003663	DMEL: Rm62		0.0271753	17	Ag.2R.339.0_UTR_s_at	AAEL010787	0.0334399	AEG_V1.11994	16
Transcription	AGAP004191	MED22	Mediator of RNA polymerase II transcription subunit 22 (Mediator complex subunit 22)	0.0050472	2	Ag.2R.1776.0_CDS_at	AAEL005934	0.0218409	AEG_V1.6638	24
Transcription	AGAP004414	DMEL: CstF-64	mRNA cleavage stimulating factor	0.0447442	22	Ag.2R.1624.0_CDS_at	AAEL013869	0.0145582	AEG_V1.15281	20
Transcription	AGAP004746	DMEL: thoc5	THO complex subunit 5	0.0320864	20	Ag.2L.726.0_CDS_at	AAEL011637	0.0067158	AEG_V1.12949	10
Transcription	AGAP005211		GO: RNA modification	0.000207877	20	Ag.2L.1575.0_CDS_at	AAEL011435	0.0218409	AEG_V1.12687	2
Transcription	AGAP005228		interpro: Mediator complex, subunit Med21/Med9	0.0271753	2	Ag.2L.608.0_CDS_at	AAEL000221	0.0145582	AEG_V1.274	0
Transcription	AGAP005655	CYC	Cycle - clock gene	1.39222e-05	2	Ag.2L.643.1_CDS_a_at	AAEL002049	0.0067158	AEG_V1.2282	24
Transcription	AGAP005873	DMEL: RpII18	RNA polymerase II 18kD subunit	0.0159976	22	Ag.2L.647.0_CDS_at	AAEL003552	0.0334399	AEG_V1.3989	2
Transcription	AGAP006376	PDP1	Par-Domain Protein 1 - clock gene	7.24336e-05	18	Ag.2L.904.0_CDS_at	AAEL005255	0.00447133	AEG_V1.5866	4
Transcription	AGAP006451	DMEL: phtf	putative homeodomain transcription factor	0.037886	18	Ag.2L.2598.0_CDS_at	AAEL010838	0.0145582	AEG_V1.12046	22
Transcription	AGAP006614	AAEG: btf3	transcription factor btf3	0.00071335	22	Ag.2L.208.0_UTR_at	AAEL014932	0.0218409	AEG_V1.13638	2
Transcription	AGAP007325	DMEL: Rbp1-like	RNA-binding protein 1 - like	0.0109764	0	Ag.2L.629.0_CDS_a_at	AAEL001356	0.0145582	AEG_V1.1550	4
Transcription	AGAP008606	CELG: C47G2.2A	Forkhead domain transcription factor	0.00140416	9	Ag.3R.492.0_UTR_at	AAEL005741	0.0145582	AEG_V1.6432	10
Transcription	AGAP008762		GO: transcription factor activity	0.0159976	18	Ag.3R.456.0_CDS_a_at	AAEL007444	0.00993821	AEG_V1.8347	4
Transcription	AGAP009024		RNA polymerase I specific transcription initiation factor RRN3	0.000207877	14	Ag.3R.586.1_a_at	AAEL012265	0.00993821	AEG_V1.13628	18
Transcription	AGAP009265	DMEL: NTPase	Nucleoside phosphatase	7.24336e-05	12	Ag.3R.985.0_UTR_at	AAEL005662	0.0145582	AEG_V1.6333	8
Transcription	AGAP009644		GO: transcription, DNA-dependent	0.0191308	20	Ag.3R.1949.0_CDS_at	AAEL012284	0.0334399	AEG_V1.13653	8
Transcription	AGAP009687		Like-Sm ribonucleoprotein	2.46759e-05	0	Ag.3R.594.0_CDS_at	AAEL005355	0.0334399	AEG_V1.5981	20
Transcription	AGAP010322	DMEL: NC2β		0.00411481	2	Ag.UNKN.90.0_CDS_at	AAEL008763	0.0218409	AEG_V1.9807	4
Transcription	AGAP010405	DMEL: maf-S		0.0228146	12	Ag.3L.890.0_CDS_a_at	AAEL011739	0.00447133	AEG_V1.13048	6
Transcription	AGAP011535	DMEL: Elongin-C		0.00140416	0	Ag.3L.2532.0_s_at	AAEL004653	0.0145582	AEG_V1.5230	9
Transcription	AGAP011907		interpro: Splicing factor 3B subunit 5	0.0320864	0	Ag.3L.2009.0_CDS_at	AAEL006688	0.0218409	AEG_V1.7482	10
Transcription	AGAP012380	DMEL: SmD3	Small ribonucleoprotein Sm D3	0.00071335	0	Ag.3L.510.0_CDS_at	AAEL011433	0.0334399	AEG_V1.12685	20
Translation	AGAP001380	DMEL: eIF6	Eukaryotic Initiation Factor - 6	0.0228146	18	Ag.2R.318.0_CDS_a_at	AAEL003661	0.0334399	AEG_V1.4142	22
Translation	AGAP002101	Aats-Ile	DAVID: isoleucyl-tRNA synthetase	0.0109764	20	Ag.2R.555.0_CDS_at	AAEL000388	0.0067158	AEG_V1.482	22
Translation	AGAP002413	AAEG: Q1HR52	translation initiation factor 5C, putative	5.55278e-05	14	Ag.2R.292.0_UTR_a_at	AAEL012026	0.0067158	AEG_V1.13371	4
Translation	AGAP004725	EIF3C	Eukaryotic translation initiation factor 3 subunit C (eIF3c)(Eukaryotic translation initiation factor 3 subunit 8)	0.00411481	1	Ag.2L.360.0_CDS_at	AAEL000175	0.0334399	AEG_V1.227	6
Translation	AGAP004739	DMEL:	Nucleolar protein at 60B	0.0320864	14	Ag.2L.294.0_CDS_at	AAEL003514	0.00993821	AEG_V1.3945	10
Translation	AGAP006808	AAEG: Q1HQP0	ribosome biogenesis regulatory protein	0.0159976	19	Ag.2L.560.0_CDS_at	AAEL012185	0.0145582	AEG_V1.13551	8
Translation	AGAP006939	DMEL: armi	armitage	0.0447442	2	Ag.2L.923.0_UTR_at	AAEL010693	0.00993821	AEG_V1.11887	2
Translation	AGAP008376	AAEG: mRpL28	mitochondrial ribosomal protein, L28, putative	0.0271753	18	Ag.3R.341.0_CDS_s_at	AAEL008601	0.0334399	AEG_V1.9626	22
Translation	AGAP008604	Aats-Gly	DAVID: Glycyl-tRNA synthetase	0.00753953	22	Ag.3R.724.0_CDS_a_at	AAEL005728	0.0218409	AEG_V1.6411	2
Translation	AGAP008929	Aats-Thr	DAVID: Threonyl-tRNA synthetase	0.000269834	21	Ag.3R.229.0_CDS_a_at	AAEL001206	0.0145582	AEG_V1.1390	2
Translation	AGAP009204	EIF3H	Eukaryotic translation initiation factor 3 subunit H (eIF3h)	7.24336e-05	20	Ag.3R.187.0_CDS_at	AAEL007945	0.0145582	AEG_V1.8929	18
Translation	AGAP009438		interpro: ribosome biogenesis	0.0159976	13	Ag.3R.388.0_CDS_a_at	AAEL004493	0.0334399	AEG_V1.5056	6
Translation	AGAP010174	AAEG: Q1HQN9	ribophorin	7.82748e-06	2	Ag.3R.362.0_CDS_at	AAEL013071	0.0145582	AEG_V1.14453	24
Translation	AGAP011190	DMEL: eIF-2α	eukaryotic translation initiation factor 2 alpha subunit	0.000344035	20	Ag.3L.154.2_a_at	AAEL013675	0.0067158	AEG_V1.15099	6
Translation	AGAP011581	AAEG: Q1HQL1	mitochondrial 60S ribosomal protein L7/L12	0.0228146	20	Ag.3L.570.0_CDS_at	AAEL006117	0.0218409	AEG_V1.6853	4
Transport	AGAP000625	DMEL: vps4	Vacuolar protein sorting 4	0.0109764	0	Ag.X.127.0_CDS_at	AAEL002938	0.0145582	AEG_V1.3289	24
Transport	AGAP001185		interpro: Sodium/solute symporter	1.33248e-06	14	Ag.2R.1360.0_CDS_at	AAEL006487	0.00993821	AEG_V1.7260	6
Transport	AGAP001447		GO: transmembrane transport	0.00217362	4	Ag.2R.825.1_a_at	AAEL008656	0.0218409	AEG_V1.9688	4.5
Transport	AGAP001550		interpro: Sodium/solute symporter	0.000557741	14	Ag.2R.955.0_CDS_at	AAEL012691	0.0067158	AEG_V1.14083	6
Transport	AGAP002376		interpro: Amino acid transporter	1.72816e-06	2	Ag.2R.3231.0_CDS_at	AAEL009923	0.00993821	AEG_V1.11066	6
Transport	AGAP002412		GO: intracellular protein transport	0.0109764	18	Ag.2R.838.0_CDS_a_at	AAEL012025	0.0334399	AEG_V1.13370	24
Transport	AGAP002473	VATF	vacuolar ATP synthase subunit F	0.0191308	23	Ag.2R.38.0_CDS_at	AAEL002464	0.0067158	AEG_V1.2729	4
Transport	AGAP002593		GO: transporter activity	0.000344035	16	Ag.2R.1272.0_CDS_at	AAEL009560	0.0218409	AEG_V1.10671	20
Transport	AGAP002931	DMEL: Arf102F	ADP ribosylation factor 102F	0.00269626	2	Ag.2R.466.0_CDS_a_at	AAEL004565	0.0145582	AEG_V1.5138	2
Transport	AGAP003493	CELG: hmit-1.3	(H+)-dependent myo-inositol transporters	0.0228146	10	Ag.2R.623.0_CDS_s_at	AAEL010479	0.0145582	AEG_V1.11656	0
Transport	AGAP003553		interpro: emp24/gp25L/p24	0.00140416	6	Ag.2R.723.0_CDS_a_at	AAEL000410	0.0334399	AEG_V1.509	22
Transport	AGAP003576	DMEL: Trn-SR	Transportin-Serine/Arginine rich	0.0271753	4	Ag.2R.645.0_CDS_a_at	AAEL003573	0.0016148	AEG_V1.21169	10
Transport	AGAP003934	DMEL: cln3	human CLN (neuronal ceroid lipofuscinosis) related	1.33248e-06	12	Ag.2R.1765.0_CDS_at	AAEL009909	0.0218409	AEG_V1.11052	10
Transport	AGAP004107	CELG: oct-1	organic cation transporter	1.83958e-05	14	Ag.2R.941.0_CDS_a_at	AAEL003184	0.0218409	AEG_V1.3559	2
Transport	AGAP004251		interpro: Phosphate transporter	0.0159976	12	Ag.2R.648.0_CDS_a_at	AAEL007019	0.0334399	AEG_V1.7881	22
Transport	AGAP004657		interpro: Mitochondrial import inner membrane translocase	0.0447442	20	Ag.2R.371.0_CDS_at	AAEL010002	0.0067158	AEG_V1.11150	4
Transport	AGAP004743	DMEL: CHOp24		2.46759e-05	6	Ag.2L.572.0_CDS_at	AAEL000208	0.00993821	AEG_V1.261	4
Transport	AGAP005393	DMEL: Rab2	Rab-protein 2	0.00753953	20	Ag.2L.443.0_CDS_a_at	AAEL004902	0.0145582	AEG_V1.5485	4
Transport	AGAP005543	DMEL: Syx7	Syntaxin 7	0.0191308	8	Ag.2L.1608.0_CDS_a_at	AAEL007731	0.00993821	AEG_V1.8682	4
Transport	AGAP006031	CELG: npp-1	Nuclear Pore complex Protein	0.000123181	18	Ag.2L.892.0_CDS_a_at	AAEL006544	0.0334399	AEG_V1.7320	0
Transport	AGAP006509	S35B3	Adenosine 3'-phospho 5'-phosphosulfate transporter 2 (PAPS transporter 2)(Solute carrier family 35 member B3 homolog)	0.0320864	23	Ag.2L.659.0_CDS_at	AAEL004594	0.0218409	AEG_V1.5171	6
Transport	AGAP006522	DMEL: ζCOP		0.000207877	4	Ag.2L.624.0_CDS_at	AAEL013121	0.0067158	AEG_V1.14508	0
Transport	AGAP006688		Signal recognition particle receptor β	0.0132368	4	Ag.2L.774.0_CDS_a_at	AAEL009829	0.0334399	AEG_V1.10953	2
Transport	AGAP006963	DMEL: Mtch	Mitochondrial carrier homolog 1, isoform A	0.00217362	0	Ag.2L.302.0_CDS_at	AAEL015041	0.0218409	AEG_V1.16363	22
Transport	AGAP007055	CELG: B0285.6	predicted sodium-coupled carboxylate transporter	9.57353e-05	8	Ag.2L.356.1_CDS_a_at	AAEL009863	0.0334399	AEG_V1.11005	4
Transport	AGAP007093	DMEL: cert	ceramide transfer protein	0.037886	14	Ag.2L.1275.0_CDS_a_at	AAEL003494	0.0218409	AEG_V1.3921	6
Transport	AGAP007683	DMEL: Vps35	Vacuolar protein sorting 35	0.0447442	18	Ag.2L.436.0_CDS_at	AAEL013386	0.00993821	AEG_V1.14786	8
Transport	AGAP007790	DMEL: nrv1	nervana 1 (cation transmembrane transporter activity)	1.39222e-05	10	Ag.3R.2662.0_s_at	AAEL010148	0.0145582	AEG_V1.11320	5
Transport	AGAP007791	DMEL: nrv2	nervana 2	0.0109764	1	Ag.3R.402.0_CDS_s_at	AAEL010145	0.0218409	AEG_V1.11317	4
Transport	AGAP007901	DMEL: Rab5	Rab-protein 5	7.24336e-05	10	Ag.3R.255.1_CDS_s_at	AAEL007845	0.0145582	AEG_V1.8820	6
Transport	AGAP007921	AAEG: Q6ELZ8	sterol carrier protein-2, putative	0.000557741	22	Ag.3R.286.0_CDS_at	AAEL002687	0.0145582	AEG_V1.2999	2
Transport	AGAP007940	DMEL: Rtnl1	Reticulon-like1	1.83958e-05	22	Ag.3R.36.0_CDS_s_at	AAEL000713	0.0145582	AEG_V1.855	2
Transport	AGAP008843	AAEG: Q1HQY7	aquaporin	1.33248e-06	4	Ag.3R.304.0_CDS_a_at	AAEL003550	0.0218409	AEG_V1.3987	2
Transport	AGAP009283	DMEL: hoe2	hoepel2 (L-tyrosine transmembrane transporter )	0.000123181	2	Ag.3R.379.0_CDS_at	AAEL007971	0.00993821	AEG_V1.8961	22
Transport	AGAP009364		interpro: hosphatidylinositol transfer protein-like	0.00071335	12	Ag.3R.1521.0_CDS_a_at	AAEL001308	0.0145582	AEG_V1.1503	8
Transport	AGAP009464		interpro: ABC transporter-like	7.24336e-05	10	Ag.3R.459.0_UTR_at	AAEL008631	0.00993821	AEG_V1.9659	20
Transport	AGAP009546		interpro: Mannose-6-phosphate receptors	0.000123181	4	Ag.3R.406.0_CDS_a_at	AAEL007891	0.0334399	AEG_V1.8868	24
Transport	AGAP009896		interpro: Amino acid transporter	1.04582e-09	10	Ag.3R.557.0_UTR_at	AAEL007191	0.00993821	AEG_V1.8080	2
Transport	AGAP010293	AAEG: Q1HQQ1	mitochondrial glutamate carrier protein	0.000894758	0	Ag.3R.322.0_CDS_a_at	AAEL011276	0.0218409	AEG_V1.12510	4
Transport	AGAP010509	CELG: Oct-1	Organic Cation Transporter	0.000207877	16	Ag.3L.783.0_CDS_at	AAEL000902	0.0218409	AEG_V1.1071	20
Transport	AGAP010557		GO: intracellular protein transport	0.0109764	0	Ag.3L.201.0_CDS_at	AAEL003130	0.00285965	AEG_V1.3492	2
Transport	AGAP010719	DMEL: δCOP	δ-coatomer protein	0.000123181	4	Ag.3L.467.0_CDS_at	AAEL013230	0.00993821	AEG_V1.14629	22
Transport	AGAP011459		GO: transport	0.0191308	12	Ag.3L.1516.0_CDS_at	AAEL011638	0.00993821	AEG_V1.12950	8
Transport	AGAP011504	AAEG: Q1HR43	protein translocation complex beta subunit, putative	0.00217362	4	Ag.3L.231.0_CDS_s_at	AAEL013989	0.0218409	AEG_V1.15400	4
Transport	AGAP011680	CELG: hmit-1.3	(H+)-dependent myo-inositol transporter	7.00106e-09	10	Ag.3L.1203.0_CDS_at	AAEL007050	0.0334399	AEG_V1.7929	24
Transport	AGAP012014	AAEG: ARF	ADP-ribosylation factor	0.0109764	4	Ag.3L.172.0_CDS_s_at	AAEL007065	0.0218409	AEG_V1.7951	4
Transport	AGAP012218	celg: hmit-1.3	H(+) MyoInositol coTransporter	0.0191308	20	Ag.3L.352.0_CDS_at	AAEL011423	0.0334399	AEG_V1.12675	20
Transport	AGAP012643	DMEL: JhI-21	go: L-amino acid transmembrane transporter	0.0050472	0	Ag.UNKN.144.0_CDS_at	AAEL003919	0.0067158	AEG_V1.4427	24
Transport	AGAP012717	AAEG: sec22	snare protein sec22	0.000123181	6	Ag.UNKN.128.0_CDS_at	AAEL012875	0.0145582	AEG_V1.14274	6
Unknown	AGAP000104			2.33724e-06	0	Ag.X.350.0_CDS_at	AAEL014278	0.0218409	AEG_V1.15683	6
unknown	AGAP000156			0.0447442	6	Ag.X.561.0_CDS_at	AAEL002946	0.0334399	AEG_V1.3297	4
Unknown	AGAP000313			3.60356e-07	10	Ag.X.158.0_CDS_at	AAEL012464	0.0218409	AEG_V1.13841	2
Unknown	AGAP000375			4.26493e-05	0	Ag.X.85.1_CDS_a_at	AAEL004065	0.0145582	AEG_V1.4592	5
Unknown	AGAP000378			0.000441034	0	Ag.X.161.0_UTR_at	AAEL005832	0.0145582	AEG_V1.6533	20
Unknown	AGAP000385			0.000207877	14	Ag.X.162.0_CDS_at	AAEL014309	0.0067158	AEG_V1.13989	4
Unknown	AGAP000624			0.0109764	8	Ag.X.114.0_CDS_at	AAEL002161	0.0067158	AEG_V1.2399	2
Unknown	AGAP000672		interpro: GTP binding	0.00269626	22	Ag.X.133.0_CDS_a_at	AAEL002160	0.0334399	AEG_V1.2398	2
Unknown	AGAP001108			0.00411481	22	Ag.2R.632.0_CDS_at	AAEL006124	0.0145582	AEG_V1.6860	2
Unknown	AGAP001148			0.000441034	18	Ag.2R.672.0_UTR_a_at	AAEL011133	0.0218409	AEG_V1.12365	20
Unknown	AGAP001181			0.00753953	0	Ag.2R.951.0_CDS_at	AAEL006479	0.00993821	AEG_V1.7252	10
unknown	AGAP001644			0.0271753	2	Ag.2R.1014.0_CDS_a_at	AAEL012397	0.0334399	AEG_V1.13769	20
Unknown	AGAP001760		GO: Calcium ion binding	0.0109764	14	Ag.2R.1017.0_CDS_a_at	AAEL015549	0.0145582	AEG_V1.16705	2
unknown	AGAP001766			0.0271753	2	Ag.UNKN.193.0_CDS_s_at	AAEL000595	0.0334399	AEG_V1.716	20
Unknown	AGAP002085			0.0109764	14	Ag.2R.528.1_CDS_a_at	AAEL000445	0.0218409	AEG_V1.544	4
Unknown	AGAP002089			0.00411481	0	Ag.2R.3175.0_CDS_at	AAEL008571	0.00993821	AEG_V1.9596	20
Unknown	AGAP002128			0.00411481	14	Ag.2R.870.0_CDS_at	AAEL006150	0.0145582	AEG_V1.6894	24
Unknown	AGAP002141	DMEL: fig	fos intronic gene / interpro: Protein phosphatase	2.46759e-05	16	Ag.2R.448.0_CDS_a_at	AAEL006951	0.0145582	AEG_V1.7800	24
unknown	AGAP002268			0.0159976	16	Ag.2R.2171.0_CDS_at	AAEL011566	0.0067158	AEG_V1.12830	20
Unknown	AGAP002274			0.0191308	22	Ag.2R.1868.0_CDS_at	AAEL011573	0.0334399	AEG_V1.12837	4
unknown	AGAP002390			0.00753953	0	Ag.2R.715.0_UTR_a_at	AAEL003916	0.00993821	AEG_V1.4424	22
Unknown	AGAP002408			0.0271753	18	Ag.2R.974.0_CDS_at	AAEL007356	0.00993821	AEG_V1.8249	21
Unknown	AGAP002428			0.000441034	2	Ag.2R.580.0_CDS_a_at	AAEL010956	0.0334399	AEG_V1.12171	4
Unknown	AGAP002526			0.0320864	20	Ag.2R.3255.0_CDS_at	AAEL008249	0.0067158	AEG_V1.9255	22
Unknown	AGAP002652	AAEG: Q1HQU4	conserved hypothetical protein	0.00916301	22	Ag.2R.588.0_CDS_a_at	AAEL002861	0.00993821	AEG_V1.3212	4
Unknown	AGAP002857			0.000160611	14	Ag.2R.420.1_CDS_a_at	AAEL012064	0.00993821	AEG_V1.13410	6
Unknown	AGAP002940			0.0109764	20	Ag.2R.486.1_a_at	AAEL001085	0.0334399	AEG_V1.1263	6
Unknown	AGAP002981			0.0132368	0	Ag.2R.2698.1_a_at	AAEL006153	0.00993821	AEG_V1.6897	2
Unknown	AGAP002982			0.0228146	18	Ag.2R.886.0_UTR_a_at	AAEL009457	0.0067158	AEG_V1.10556	10
Unknown	AGAP002996			0.0228146	12	Ag.2R.718.3_CDS_s_at	AAEL013966	0.0218409	AEG_V1.15376	8
Unknown	AGAP003032			0.0050472	12	Ag.2R.1933.0_CDS_at	AAEL011787	0.0145582	AEG_V1.13111	6
Unknown	AGAP003088			7.47025e-07	0	Ag.2R.386.0_CDS_a_at	AAEL013290	0.0334399	AEG_V1.14694	2
Unknown	AGAP003095			0.037886	14	Ag.2R.25.1_CDS_a_at	AAEL000064	0.00993821	AEG_V1.19699	6
Unknown	AGAP003155	U483	UPF0483 protein AGAP003155	0.000441034	0	Ag.2R.411.0_CDS_a_at	AAEL000016	0.0145582	AEG_V1.15	20
Unknown	AGAP003485		interpro: Thioredoxin-like fold	0.037886	20	Ag.2R.774.0_UTR_at	AAEL010486	0.0334399	AEG_V1.11663	4
Unknown	AGAP003534	U443	UPF0443 protein AGAP003534	0.0050472	4	Ag.2R.1589.0_CDS_at	AAEL005900	0.0145582	AEG_V1.6602	0
Unknown	AGAP003621			0.00140416	0	Ag.2R.1125.0_CDS_at	AAEL010586	0.0067158	AEG_V1.12207	22
Unknown	AGAP003707			1.39222e-05	0	Ag.2R.2002.0_CDS_at	AAEL003749	0.0067158	AEG_V1.4243	6
Unknown	AGAP003817			0.00619659	22	Ag.2R.900.0_UTR_at	AAEL005544	0.0334399	AEG_V1.6204	22
Unknown	AGAP003903			0.0320864	18	Ag.2R.2892.0_CDS_at	AAEL011155	0.0067158	AEG_V1.12387	10
Unknown	AGAP003919			0.000441034	2	Ag.2R.1764.0_CDS_at	AAEL000847	0.0218409	AEG_V1.1016	4
Unknown	AGAP003928		Interpro: Glycosyltransferase	0.0132368	2	Ag.2R.782.0_CDS_at	AAEL002996	0.0218409	AEG_V1.3348	20
Unknown	AGAP004079	DMEL: primo-1	GO: protein amino acid dephosphorylation	0.000269834	0	Ag.2R.1452.0_CDS_at	AAEL003165	0.0145582	AEG_V1.3536	4
Unknown	AGAP004158			0.0159976	2	Ag.2R.1331.0_CDS_at	AAEL001092	0.00447133	AEG_V1.1270	6
Unknown	AGAP004418			0.00753953	2	Ag.2R.946.0_CDS_at	AAEL012387	0.0145582	AEG_V1.13759	20
Unknown	AGAP004486		interpro: Hly-III related	4.26493e-05	14	Ag.2R.4004.0_at	AAEL014717	0.0218409	AEG_V1.16102	23
Unknown	AGAP004799			1.39222e-05	12	Ag.2L.25.0_CDS_at	AAEL010452	0.00285965	AEG_V1.11629	6
Unknown	AGAP004819			1.01973e-06	2	Ag.2L.1536.0_CDS_a_at	AAEL009604	0.0218409	AEG_V1.10712	2
Unknown	AGAP005036			0.0320864	20	Ag.2L.312.0_CDS_at	AAEL004420	0.0145582	AEG_V1.4983	10
Unknown	AGAP005132			0.0447442	2	Ag.2L.3264.0_at	AAEL012169	0.00285965	AEG_V1.13536	10
Unknown	AGAP005170			0.0447442	12	Ag.2L.391.0_UTR_at	AAEL006322	0.0145582	AEG_V1.7082	7
Unknown	AGAP005178			0.0271753	6	Ag.2L.372.0_CDS_at	AAEL001143	0.0334399	AEG_V1.1284	6
Unknown	AGAP005197		interpro: Ubiquitin-conjugating enzyme/RWD-like	0.000123181	8	Ag.2L.352.0_CDS_at	AAEL014639	0.0218409	AEG_V1.16032	2
Unknown	AGAP005292			0.00140416	6	Ag.2L.3135.0_at	AAEL009072	0.0334399	AEG_V1.10123	0
Unknown	AGAP005360			0.00269626	4	Ag.2L.871.0_CDS_at	AAEL011217	0.00993821	AEG_V1.7362	20
Unknown	AGAP005364			0.00176686	0	Ag.2L.514.0_CDS_a_at	AAEL011209	0.0218409	AEG_V1.7346	3
Unknown	AGAP005377			0.0447442	18	Ag.2L.1355.0_CDS_at	AAEL006952	0.0218409	AEG_V1.7801	4
Unknown	AGAP005402			0.037886	22	Ag.2L.406.0_CDS_at	AAEL010906	0.0067158	AEG_V1.12118	10
Unknown	AGAP005418			0.0447442	18	Ag.2L.201.0_CDS_s_at	AAEL006727	0.0334399	AEG_V1.7547	2
Unknown	AGAP005422			0.0132368	18	Ag.2L.809.0_CDS_at	AAEL006731	0.00447133	AEG_V1.7551	6
Unknown	AGAP005946			0.00112225	0	Ag.2L.1641.0_CDS_at	AAEL010383	0.00993821	AEG_V1.11561	22
Unknown	AGAP006410			5.55278e-05	6	Ag.2L.259.1_CDS_a_at	AAEL003067	0.0334399	AEG_V1.3426	2
Unknown	AGAP006729			0.037886	12	Ag.2L.316.0_CDS_at	AAEL015304	0.00993821	AEG_V1.16545	6
Unknown	AGAP006740			3.27956e-05	8	Ag.2L.590.0_CDS_a_at	AAEL005106	0.0218409	AEG_V1.5711	24
Unknown	AGAP007064	AAEG: Q1HRL0	conserved hypothetical protein	5.55278e-05	21	Ag.2L.2166.1_a_at	AAEL001767	0.0067158	AEG_V1.1970	20
Unknown	AGAP007146	AAEG: Q1HQM7	conserved hypothetical protein	0.000160611	20	Ag.2L.431.2_a_at	AAEL002350	0.0218409	AEG_V1.2579	2
Unknown	AGAP007168			0.0320864	6	Ag.2L.717.0_CDS_a_at	AAEL002483	0.00993821	AEG_V1.2748	22
Unknown	AGAP007210			0.0447442	2	Ag.2L.565.0_CDS_at	AAEL013872	0.0218409	AEG_V1.15284	10
Unknown	AGAP007374		interpro: UDP-glucuronosyl/UDP-glucosyltransferase	0.000207877	6	Ag.2L.1284.0_CDS_at	AAEL014246	0.0334399	AEG_V1.15652	2
Unknown	AGAP007391			0.0191308	16	Ag.2L.348.0_CDS_a_at	AAEL003452	0.0067158	AEG_V1.3871	4
Unknown	AGAP007397			0.000269834	0	Ag.2L.434.0_CDS_at	AAEL001412	0.00993821	AEG_V1.1607	6
Unknown	AGAP007542		interpro: DUF605	0.00916301	18	Ag.2L.1292.0_CDS_at	AAEL014549	0.0334399	AEG_V1.15951	2
Unknown	AGAP007552			1.72816e-06	12	Ag.2L.175.0_CDS_s_at	AAEL005312	0.0334399	AEG_V1.5932	4
Unknown	AGAP007575			0.0109764	18	Ag.2L.1025.0_CDS_at	AAEL008469	0.0145582	AEG_V1.9497	4
Unknown	AGAP007851			8.68843e-08	12	Ag.3R.279.2_a_at	AAEL003934	0.00993821	AEG_V1.4450	2
Unknown	AGAP007926			0.0191308	2	Ag.3R.489.0_CDS_at	AAEL006519	0.0145582	AEG_V1.7293	4
Unknown	AGAP007957	CELG: CKA-2	choline kinase	9.57353e-05	2	Ag.3R.1180.0_CDS_at	AAEL008853	0.0218409	AEG_V1.9900	10
Unknown	AGAP007990		interpro: glucosyltransferase	9.57353e-05	20	Ag.3R.383.0_CDS_a_at	AAEL003079	0.0218409	AEG_V1.3437	18
Unknown	AGAP008014			0.00916301	6	Ag.3R.612.2_a_at	AAEL000304	0.0218409	AEG_V1.393	4
Unknown	AGAP008147			0.0191308	18	Ag.3R.774.0_CDS_at	AAEL003336	0.0218409	AEG_V1.3743	4
Unknown	AGAP008338			0.0447442	6	Ag.3R.2820.0_at	AAEL001156	0.00447133	AEG_V1.1335	20
Unknown	AGAP008392			0.0228146	16	Ag.3R.308.0_CDS_a_at	AAEL001800	0.0334399	AEG_V1.2008	20
Unknown	AGAP008521			0.00411481	12	Ag.3R.359.0_CDS_at	AAEL012518	0.00993821	AEG_V1.13908	22
Unknown	AGAP008557			0.00337844	2	Ag.3R.723.0_CDS_s_at	AAEL014664	0.0334399	AEG_V1.16059	10
Unknown	AGAP008626		interpro: FAR-17a/AIG1-like protein	0.000269834	4	Ag.3R.1458.0_CDS_at	AAEL006676	0.0145582	AEG_V1.7470	2
Unknown	AGAP008634			0.0254621	14	Ag.3R.354.0_CDS_at	AAEL010535	0.0334399	AEG_V1.11711	2
Unknown	AGAP008640	AAEG: Q1HQZ0	conserved hypothetical protein	0.00269626	2	Ag.3R.265.0_CDS_at	AAEL004521	0.0218409	AEG_V1.5087	24
Unknown	AGAP008642			0.0191308	4	Ag.3R.2254.0_CDS_at	AAEL004517	0.0145582	AEG_V1.5079	4
Unknown	AGAP008780			0.00176686	14	Ag.3R.1770.0_CDS_at	AAEL002673	0.00993821	AEG_V1.2985	10
Unknown	AGAP008879			0.0447442	12	Ag.3R.328.0_UTR_a_at	AAEL001495	0.0145582	AEG_V1.1691	22
Unknown	AGAP008918	DMEL: CHIP	(ubiquitin-protein ligase activity)	1.78585e-07	12	Ag.3R.458.0_CDS_at	AAEL012588	0.0145582	AEG_V1.13976	4
Unknown	AGAP008987			1.72816e-06	6	Ag.3R.810.0_CDS_at	AAEL001899	0.0145582	AEG_V1.2114	25
Unknown	AGAP009044			0.0271753	20	Ag.3R.975.0_CDS_at	AAEL007572	0.0334399	AEG_V1.8485	22
Unknown	AGAP009119			2.46759e-05	0	Ag.3R.815.1_at	AAEL011881	0.0145582	AEG_V1.13206	2
Unknown	AGAP009507			0.037886	22	Ag.3R.372.0_CDS_at	AAEL007710	0.00993821	AEG_V1.8661	2
Unknown	AGAP009652			0.0228146	0	Ag.3R.277.0_CDS_at	AAEL005538	0.0218409	AEG_V1.6198	6
Unknown	AGAP009882			0.00337844	4	Ag.3R.373.0_CDS_at	AAEL003215	0.0218409	AEG_V1.3595	20
Unknown	AGAP009935			0.00140416	12	Ag.3R.1337.1_CDS_a_at	AAEL006682	0.0145582	AEG_V1.7476	9
Unknown	AGAP010007			0.00411481	2	Ag.3R.348.0_CDS_a_at	AAEL014345	0.0218409	AEG_V1.15748	24
Unknown	AGAP010217			0.00071335	2	Ag.3R.510.0_UTR_a_at	AAEL008319	0.0334399	AEG_V1.9327	22
Unknown	AGAP010238			0.037886	4	Ag.3R.1149.0_CDS_at	AAEL006905	0.0145582	AEG_V1.7742	6
Unknown	AGAP010572			0.0159976	20	Ag.3L.267.0_CDS_a_at	AAEL000950	0.0334399	AEG_V1.1121	4
Unknown	AGAP010588			0.0191308	20	Ag.3L.786.0_CDS_at	AAEL012746	0.0145582	AEG_V1.14148	4
Unknown	AGAP010681			0.0271753	20	Ag.3L.445.0_CDS_at	AAEL000258	0.0334399	AEG_V1.335	25
unknown	AGAP010713			0.00753953	14	Ag.3L.2249.0_at	AAEL008744	0.0218409	AEG_V1.9787	4
Unknown	AGAP011064			0.0320864	10	Ag.3L.946.0_CDS_at	AAEL010301	0.00993821	AEG_V1.11481	20
Unknown	AGAP011099			1.01973e-06	12	Ag.3L.1831.0_CDS_at	AAEL009991	0.0218409	AEG_V1.11139	20
Unknown	AGAP011922			8.29163e-11	2	Ag.3L.853.1_a_at	AAEL011928	0.0334399	AEG_V1.13255	0
Unknown	AGAP012126		interpro: Phospholipase/carboxylesterase	0.00619659	4	Ag.3L.866.0_CDS_s_at	AAEL009539	0.0334399	AEG_V1.10638	24
Unknown	AGAP012144			0.0050472	2	Ag.3L.2062.0_CDS_at	AAEL008391	0.0334399	AEG_V1.9410	21
Unknown	AGAP012145			0.00916301	20	Ag.3L.480.0_CDS_at	AAEL008394	0.00447133	AEG_V1.9413	6
Unknown	AGAP012391			1.01973e-06	0	Ag.3L.354.0_CDS_at	AAEL000669	0.0334399	AEG_V1.802	10
Unknown	AGAP012406			0.0447442	10	Ag.3L.512.0_UTR_a_at	AAEL000649	0.0218409	AEG_V1.782	2
Unknown	AGAP012577			1.33248e-06	22	Ag.UNKN.55.0_CDS_a_at	AAEL006389	0.0334399	AEG_V1.7161	0
Unknown	AGAP013008	DMEL: lin-52		0.00140416	4	Ag.2R.1283.0_CDS_at	AAEL004552	0.0334399	AEG_V1.5124	20
Unknown	AGAP013036		interpro: Phosphatidylethanolamine-binding	3.11586e-06	6	Ag.2R.437.0_CDS_s_at	AAEL011264	0.0334399	AEG_V1.12498	8
Unknown	AGAP013043			1.83958e-05	4	Ag.X.803.0_CDS_a_at	AAEL012089	0.00993821	AEG_V1.13443	2
Unknown	AGAP013210			0.000441034	6	Ag.X.743.0_CDS_at	AAEL005640	0.0334399	AEG_V1.6302	0
Unknown	AGAP013365			7.47025e-07	10	Ag.2R.379.0_CDS_a_at	AAEL008789	0.00447133	AEG_V1.9830	24
Unknown	AGAP013385			0.00112225	12	Ag.2R.3709.0_at	AAEL015338	0.0218409	AEG_V1.16567	4
Vision	AGAP000213	DMEL: stops	slow termination of phototransduction	0.000123181	6	Ag.X.186.0_CDS_at	AAEL005443	0.0218409	AEG_V1.6091	4
Vision	AGAP000471	DMEL: Fbxl4	F box and leucine-rich-repeat gene 4	0.000123181	22	Ag.X.499.0_CDS_at	AAEL014330	0.0218409	AEG_V1.13248	6
Vision	AGAP009730	DMEL: ninaC	PLC / neither inactivation nor afterpotential C (myosin III, rhabdomere)	2.77745e-07	22	Ag.3R.907.0_CDS_at	AAEL000596	0.0218409	AEG_V1.717	20
Vision	AGAP009991	DMEL: NinaA	neither inactivation nor afterpotential A	8.68843e-08	0	Ag.3R.233.0_CDS_at	AAEL009421	0.00285965	AEG_V1.17473	22
